# Supplementary material for: Deciphering microbial gene function using natural language processing
Source: Nat Commun. 2022 Sep 29;13:5731. doi: 10.1038/s41467-022-33397-4 (PMC9523054; doi:10.1038/s41467-022-33397-4)
Supplement: Supplementary file 3 — Source Data [file 41467_2022_33397_MOESM3_ESM.xlsx]

## Sheet: Fig2
x	y	word	KO	label	predicted_class
7.84572	7.5106	K07728.1	K07728	Transcription factors	missing
1.31276	8.9879	K00286.1	K00286	Arginine and proline metabolism	missing
1.52097	5.65284	K00053.1	K00053	Pantothenate and CoA biosynthesis	missing
-4.92787	18.5009	K02868.1	K02868	Ribosome	missing
-0.935725	15.5198	K02987.1	K02987	Ribosome	missing
7.51517	7.57848	K04484.1	K04484	DNA repair and recombination proteins	missing
7.77838	7.43757	K07244.2	K07244	Transporters	missing
0.720238	6.00959	K04093.6	K04093	Phenylalanine	missing
0.086515	6.35252	K03789.2	K03789	Ribosome biogenesis	missing
0.863191	6.31483	K01955.1	K01955	Pyrimidine metabolism	missing
0.264349	6.85804	K03555.1	K03555	DNA repair and recombination proteins	missing
1.52181	9.98751	K14261.1	K14261	Amino acid related enzymes	missing
4.63333	6.20302	K17870.1	K17870	Enzymes with EC numbers	missing
0.936244	6.34555	K06173.1	K06173	Transfer RNA biogenesis	missing
1.41149	6.44888	K02469.1	K02469	DNA repair and recombination proteins	missing
7.45093	7.49114	K09140.2	K09140	Ribosome biogenesis	missing
3.21677	4.42636	K22441.2	K22441	Enzymes with EC numbers	missing
-5.73686	7.85853	K00571.1	K00571	Prokaryotic defense system	missing
2.82211	13.1818	K00558.36	K00558	Transcription factors	missing
7.81395	7.48742	K06936.1	K06936	Enzymes with EC numbers	missing
4.2469	10.2742	hypo.clst.8535337	hypo	unknown	missing
7.23234	7.19133	K15429.2	K15429	Transfer RNA biogenesis	missing
3.61351	8.30415	hypo.clst.6946518	hypo	unknown	missing
6.99715	7.70506	K07072.1	K07072	Methane metabolism	missing
0.872279	6.33179	K01956.1	K01956	Pyrimidine metabolism	missing
3.67561	9.35774	hypo.clst.8087928	hypo	unknown	missing
7.44136	7.60532	hypo.clst.15436022	hypo	unknown	missing
7.57488	7.39166	K23144.4	K23144	Polyketide sugar unit biosynthesis	missing
1.29134	6.83451	K00820.1	K00820	Peptidases and inhibitors	missing
0.759745	6.90555	K01868.1	K01868	Transfer RNA biogenesis	missing
7.28944	7.28273	K07583.1	K07583	Transfer RNA biogenesis	missing
1.22305	6.42011	K01678.1	K01678	Pyruvate metabolism	missing
0.621643	6.06076	K00620.1	K00620	Arginine biosynthesis	missing
1.13905	7.84038	tRNA	tRNA	unknown	missing
7.46516	7.47675	K02316.2	K02316	DNA replication proteins	missing
5.24511	11.4078	K07159.1	K07159	Function unknown	missing
7.50318	7.32318	K11130.1	K11130	Ribosome biogenesis	missing
7.52621	7.29197	K03237.2	K03237	Protein processing in endoplasmic reticulum	missing
7.49641	7.23219	K02978.1	K02978	Ribosome	missing
7.46847	7.26011	K02929.2	K02929	Ribosome	missing
7.44285	7.41697	K09723.1	K09723	DNA replication proteins	missing
-2.05588	15.2998	K02683.1	K02683	DNA replication proteins	missing
3.49408	3.88209	K00765.1	K00765	Histidine metabolism	missing
-0.955004	9.3357	hypo.clst.12930718	hypo	unknown	missing
0.260781	5.37367	K01681.1	K01681	Carbon fixation pathways in prokaryotes	missing
0.403255	7.20804	K00147.1	K00147	Arginine and proline metabolism	missing
7.94685	7.47445	K03154.6	K03154	Sulfur relay system	missing
-0.244504	6.54624	K00171.1	K00171	Methane metabolism	missing
-0.250226	6.53484	K00172.1	K00172	Methane metabolism	missing
5.24198	11.8236	K01596.1	K01596	PI3K-Akt signaling pathway	missing
4.42408	11.1776	K03719.1	K03719	Transcription factors	missing
-0.236978	6.70751	K01892.1	K01892	Transfer RNA biogenesis	missing
3.89531	5.91305	K00869.1	K00869	Peroxisome	missing
0.689534	6.25995	K01733.1	K01733	Glycine	missing
3.66675	4.99444	K03699.1	K03699	Bacterial toxins	missing
7.35076	7.69222	K22011.1	K22011	Porphyrin and chlorophyll metabolism	missing
0.798178	5.87109	K02588.1	K02588	Nitrogen metabolism	missing
3.38634	10.3463	K00626.2	K00626	Exosome	missing
3.92493	7.72239	K16179.1	K16179	Methane metabolism	missing
7.44911	7.37047	K15888.1	K15888	Terpenoid backbone biosynthesis	missing
7.76152	7.49257	K02323.1	K02323	DNA replication proteins	missing
3.14118	7.71625	K03671.1	K03671	Chaperones and folding catalysts	missing
0.570296	5.60725	K06937.1	K06937	Enzymes with EC numbers	missing
1.25814	9.49047	K01586.1	K01586	Lysine biosynthesis	missing
7.25106	7.78667	hypo.clst.9784443	hypo	unknown	missing
5.13319	4.36197	K20276.91	K20276	Quorum sensing	missing
1.59335	8.37248	K00940.1	K00940	Membrane trafficking	missing
7.51061	7.27975	K02896.3	K02896	Ribosome	missing
7.5123	7.35746	K02979.1	K02979	Ribosome	missing
7.49167	7.34573	K02936.2	K02936	Ribosome biogenesis	missing
7.33129	7.77577	hypo.clst.15436333	hypo	unknown	missing
7.39894	7.28118	K07557.1	K07557	Enzymes with EC numbers	missing
2.19534	7.91421	K00384.4	K00384	Selenocompound metabolism	missing
0.476085	6.95677	K03470.1	K03470	DNA replication proteins	missing
4.15778	10.2446	K04767.1	K04767	Carbohydrate metabolism	missing
-0.233072	6.57958	K02435.1	K02435	Mitochondrial biogenesis	missing
7.3904	7.6415	hypo.clst.10475813	hypo	unknown	missing
-0.049722	5.61625	K23876.1	K23876	Enzymes with EC numbers	missing
7.55182	7.48473	K23683.1	K23683	Glycosyltransferases	missing
3.63051	7.2053	K22177.1	K22177	Enzymes with EC numbers	missing
3.63759	7.20472	K22178.1	K22178	Enzymes with EC numbers	missing
3.63273	7.20288	K22180.1	K22180	Enzymes with EC numbers	missing
3.63721	7.20397	K22179.1	K22179	Enzymes with EC numbers	missing
3.62304	7.20834	K22181.1	K22181	Enzymes with EC numbers	missing
7.46379	7.69858	hypo.clst.6963554	hypo	unknown	missing
3.23297	4.30433	K15635.1	K15635	Methane metabolism	missing
7.44365	7.59492	K04483.2	K04483	DNA repair and recombination proteins	missing
1.01376	4.60856	K02117.1	K02117	Oxidative phosphorylation	missing
-0.030712	5.03506	K04477.1	K04477	General function prediction only	missing
-1.62698	9.2255	K18855.1	K18855	Enzymes with EC numbers	missing
-1.45418	8.88343	K13018.1	K13018	Amino sugar and nucleotide sugar metabolism	missing
0.697777	6.31263	K03695.1	K03695	Chaperones and folding catalysts	missing
-2.09379	15.2676	K03124.1	K03124	Transcription machinery	missing
7.00348	7.70664	K07144.1	K07144	Methane metabolism	missing
-0.669777	4.99083	K23976.2	K23976	Cysteine and methionine metabolism	missing
7.65652	7.54546	K00806.2	K00806	Terpenoid backbone biosynthesis	missing
2.77722	4.32013	K01937.1	K01937	Pyrimidine metabolism	missing
0.837738	7.82012	hypo.clst.1791413	hypo	unknown	Prokaryotic defense system
3.98379	14.0075	K00571.5	K00571	Prokaryotic defense system	missing
1.01319	6.28582	K06864.1	K06864	Enzymes with EC numbers	missing
7.39587	7.76571	hypo.clst.19382184	hypo	unknown	missing
7.44971	7.3542	K07561.1	K07561	Translation factors	missing
1.24106	6.43287	K01677.1	K01677	Pyruvate metabolism	missing
3.50871	7.28607	K05568.2	K05568	Transporters	missing
4.02625	9.07555	K02003.1	K02003	Transporters	missing
1.71786	5.93437	K01695.1	K01695	Glycine	missing
2.68858	8.29442	K03639.1	K03639	Folate biosynthesis	missing
2.76701	8.27251	K03753.2	K03753	Cofactor metabolism	missing
0.135369	7.04303	K03072.1	K03072	Secretion system	missing
7.43616	7.52191	K06927.7	K06927	Translation factors	missing
2.50118	8.32585	K03638.1	K03638	Folate biosynthesis	missing
3.78282	7.14075	K02877.2	K02877	Ribosome	missing
7.48947	7.49008	K04796.1	K04796	Transcription	missing
7.40867	7.37898	K03238.1	K03238	Protein phosphatases and associated proteins	missing
-1.06664	9.31641	K07755.4	K07755	Enzymes with EC numbers	missing
7.43916	7.63844	K00400.1	K00400	Methane metabolism	missing
7.30856	7.70595	K03421.1	K03421	Methane metabolism	missing
7.41808	7.42843	K03432.2	K03432	Peptidases and inhibitors	missing
7.4744	7.26874	K14574.1	K14574	Ribosome biogenesis	missing
7.36236	7.36337	K02889.1	K02889	Ribosome	missing
7.53631	7.72984	K05947.1	K05947	Glycosyltransferases	missing
4.47633	10.9795	K01916.3	K01916	Nicotinate and nicotinamide metabolism	missing
0.188696	5.48705	K01915.3	K01915	Exosome	missing
3.50349	8.77958	K00260.1	K00260	Alanine	missing
1.30855	7.36526	K02500.1	K02500	Histidine metabolism	missing
7.42787	7.44558	K19664.1	K19664	Glycerophospholipid metabolism	missing
3.50777	7.28617	K05568.1	K05568	Transporters	missing
7.55879	7.45997	K07163.1	K07163	Function unknown	missing
7.65915	7.43467	K09743.1	K09743	Function unknown	missing
7.65206	7.46161	K03595.4	K03595	Ribosome biogenesis	missing
4.20129	8.39506	K06045.1	K06045	Sesquiterpenoid and triterpenoid biosynthesis	missing
-5.15312	6.12731	K13655.3	K13655	Transcription factors	missing
7.29469	7.79637	hypo.clst.15171064	hypo	unknown	missing
7.29217	7.8072	hypo.clst.3338799	hypo	unknown	missing
7.21138	7.76067	K09122.1	K09122	Function unknown	missing
1.60686	8.80747	K13038.2	K13038	Pantothenate and CoA biosynthesis	missing
7.43038	7.40339	K03055.1	K03055	Transcription machinery	missing
7.26453	7.20631	K03058.1	K03058	Transcription machinery	missing
3.84949	4.70305	K02871.2	K02871	Ribosome	missing
7.23498	7.17508	K02883.2	K02883	Ribosome	missing
7.34641	7.78606	K07464.7	K07464	Prokaryotic defense system	missing
7.36732	7.6859	hypo.clst.14095161	hypo	unknown	missing
7.3661	7.70667	hypo.clst.19059229	hypo	unknown	missing
4.11017	10.3805	K00784.8	K00784	Transfer RNA biogenesis	missing
7.98526	7.48718	K11780.1	K11780	Methane metabolism	missing
0.896237	6.78574	K00013.1	K00013	Histidine metabolism	missing
-0.945423	15.5359	K02933.2	K02933	Ribosome	missing
7.50022	7.39703	K02322.1	K02322	DNA replication proteins	missing
3.23934	5.03177	K00602.1	K00602	Exosome	missing
-0.8331	4.95003	hypo.clst.19273399	hypo	unknown	missing
7.26358	7.79604	hypo.clst.3757219	hypo	unknown	missing
3.33557	8.20708	K03388.1	K03388	Methane metabolism	missing
7.19379	7.23299	K11646.1	K11646	Phenylalanine	missing
7.20856	7.23498	K16306.1	K16306	Methane metabolism	missing
7.29839	7.23923	K07041.2	K07041	Function unknown	missing
7.29978	7.24257	K03433.2	K03433	Peptidases and inhibitors	missing
7.17568	7.7755	K16915.4	K16915	ABC transporters	missing
2.89488	7.72442	K02009.2	K02009	ABC transporters	missing
7.46513	7.75746	K07722.1	K07722	Transcription factors	missing
3.76598	9.04331	K14656.1	K14656	Riboflavin metabolism	missing
2.99225	2.79402	K21140.2	K21140	Sulfur relay system	missing
7.03975	7.70151	K18853.1	K18853	Folate biosynthesis	missing
3.23096	9.78055	K03809.6	K03809	Ubiquinone and other terpenoid-quinone biosynthesis	missing
-0.044742	5.67326	K07033.1	K07033	Function unknown	missing
7.40836	7.68149	K09013.2	K09013	Transporters	missing
6.9945	7.70617	K06914.1	K06914	Methane metabolism	missing
7.71	7.48536	K03263.1	K03263	Translation factors	missing
-0.366516	6.05441	K01880.1	K01880	Mitochondrial biogenesis	missing
1.26685	9.01569	K01778.1	K01778	Lysine biosynthesis	missing
0.307363	5.38455	K22083.1	K22083	Methane metabolism	missing
7.55912	7.57727	K17830.1	K17830	Glycerophospholipid metabolism	missing
7.4683	7.44852	K06174.1	K06174	Ribosome biogenesis	missing
7.44166	7.67365	K01092.2	K01092	Inositol phosphate metabolism	missing
7.31821	7.6662	hypo.clst.17591041	hypo	unknown	missing
2.1527	9.39619	K01990.25	K01990	Transporters	missing
7.38862	7.82692	hypo.clst.8207586	hypo	unknown	missing
3.5477	8.49316	K06897.1	K06897	Folate biosynthesis	missing
7.56169	7.16945	K01079.7	K01079	Protein phosphatases and associated proteins	missing
0.829026	6.58679	K00600.1	K00600	Methane metabolism	missing
0.792552	6.21404	K00609.1	K00609	Pyrimidine metabolism	missing
7.48668	7.61273	K03622.1	K03622	Transcription	missing
1.24752	7.20643	K01496.1	K01496	Histidine metabolism	missing
-1.05079	9.23503	K23684.1	K23684	Glycosyltransferases	missing
7.5053	7.30528	K02601.2	K02601	Ribosome biogenesis	missing
7.45969	7.36102	K07342.2	K07342	Secretion system	missing
0.643803	7.34731	K03531.1	K03531	Chromosome and associated proteins	missing
-8.00498	3.84049	K07504.1	K07504	Others	missing
-0.918697	15.5057	K02906.3	K02906	Ribosome	missing
-0.034126	5.55284	K17286.1	K17286	Exosome	missing
-0.006655	5.51043	K07340.2	K07340	Structural proteins	missing
7.45385	7.40501	K03243.4	K03243	RNA transport	missing
2.98548	11.2473	hypo.clst.3040331	hypo	unknown	missing
0.005303	7.13605	K03686.1	K03686	Mitochondrial biogenesis	missing
0.641445	5.57849	K03785.1	K03785	Phenylalanine	missing
-2.56392	6.2088	K07476.1	K07476	Replication and repair	missing
7.28329	7.25488	K20215.1	K20215	Enzymes with EC numbers	missing
7.2611	7.73956	K00399.1	K00399	Methane metabolism	missing
7.2913	7.73368	K00402.1	K00402	Methane metabolism	missing
7.28441	7.70351	K00401.1	K00401	Methane metabolism	missing
7.17067	7.69231	K05966.1	K05966	Two-component system	missing
0.456491	5.79921	K01714.1	K01714	Lysine biosynthesis	missing
1.38894	6.62104	K01689.1	K01689	Exosome	missing
-1.07103	9.25849	K22844.1	K22844	Glycosyltransferases	missing
-1.48385	8.88894	K00754.2	K00754	Enzymes with EC numbers	missing
-1.61226	8.89275	K07271.4	K07271	Enzymes with EC numbers	missing
-1.61358	9.2528	K01841.1	K01841	Biosynthesis of various secondary metabolites - part 2	missing
3.22946	10.1384	K13039.1	K13039	Methane metabolism	missing
-1.67166	9.08019	K09459.1	K09459	Biosynthesis of various secondary metabolites - part 2	missing
-1.55398	9.07204	K19954.1	K19954	Enzymes with EC numbers	missing
-1.46644	8.27659	K01009.2	K01009	Enzymes with EC numbers	missing
3.68074	4.66722	K23992.2	K23992	Inositol phosphate metabolism	missing
-1.65346	9.24417	K07265.2	K07265	Structural proteins	missing
0.168931	6.22654	K07090.13	K07090	Function unknown	missing
-1.66447	9.28764	K18431.1	K18431	Amino sugar and nucleotide sugar metabolism	missing
-6.14263	9.50707	K01737.1	K01737	Transfer RNA biogenesis	missing
7.44396	7.24936	K02910.2	K02910	Ribosome	missing
7.45507	7.24244	K03264.1	K03264	Ribosome biogenesis	missing
7.36669	7.73308	K03653.1	K03653	Enzymes with EC numbers	missing
3.73041	9.3297	K14415.3	K14415	Transfer RNA biogenesis	missing
-0.974929	15.5775	K00945.2	K00945	Pyrimidine metabolism	missing
-0.096228	8.20122	K03799.1	K03799	Peptidases and inhibitors	missing
7.99533	7.47469	hypo.clst.8551975	hypo	unknown	missing
1.22776	5.74281	K01703.1	K01703	C5-Branched dibasic acid metabolism	missing
1.24927	5.75705	K01704.2	K01704	C5-Branched dibasic acid metabolism	missing
0.656043	6.08306	K00145.1	K00145	Arginine biosynthesis	missing
0.400373	7.20774	K00931.1	K00931	Arginine and proline metabolism	missing
1.41127	9.30561	K20881.1	K20881	Purine metabolism	missing
3.38937	9.89172	K00830.1	K00830	Methane metabolism	missing
0.995353	6.30532	K06898.1	K06898	Enzymes with EC numbers	missing
7.30305	7.77439	hypo.clst.1337146	hypo	unknown	missing
7.30909	7.37188	K08851.1	K08851	Protein kinases	missing
0.013789	6.18661	hypo.clst.16430927	hypo	unknown	missing
7.42937	7.59328	K07587.1	K07587	Transfer RNA biogenesis	missing
3.87688	9.27191	K03568.1	K03568	Peptidases and inhibitors	missing
7.40389	7.49235	K06942.2	K06942	Ribosome biogenesis	missing
2.33813	10.409	K07114.18	K07114	Transporters	missing
7.33326	7.72283	hypo.clst.18954670	hypo	unknown	Other
7.36896	7.67099	hypo.clst.6906796	hypo	unknown	missing
7.35872	7.682	hypo.clst.16925933	hypo	unknown	missing
0.494602	5.62644	K07094.1	K07094	Glycerophospholipid metabolism	missing
-0.97161	15.5747	K02907.3	K02907	Ribosome	missing
-0.979379	15.5796	K02981.1	K02981	Ribosome	missing
-0.961278	15.5615	K02881.2	K02881	Ribosome	missing
-0.955299	15.5534	K02885.2	K02885	Ribosome	missing
3.11447	9.13337	K22373.1	K22373	Pyruvate metabolism	missing
2.41447	8.43198	K18478.1	K18478	Enzymes with EC numbers	missing
-4.21498	11.662	K22226.1	K22226	Porphyrin and chlorophyll metabolism	missing
2.93348	8.2309	K22225.2	K22225	Porphyrin and chlorophyll metabolism	missing
3.53529	3.55012	K22227.1	K22227	Porphyrin and chlorophyll metabolism	missing
5.63061	11.859	K01698.1	K01698	Exosome	missing
0.016521	5.54658	K01874.1	K01874	Transfer RNA biogenesis	missing
0.809196	6.1914	K01465.1	K01465	Pyrimidine metabolism	missing
0.183888	6.22115	K23997.1	K23997	Enzymes with EC numbers	missing
7.41488	7.67388	hypo.clst.4716242	hypo	unknown	missing
4.09478	10.439	K08153.1	K08153	Transporters	missing
4.19718	10.64	K03885.1	K03885	Oxidative phosphorylation	missing
-0.107607	6.62334	K01515.1	K01515	Purine metabolism	missing
7.27992	7.79402	hypo.clst.1383294	hypo	unknown	Other
-4.92554	4.79623	K01371.2	K01371	Peptidases and inhibitors	missing
-3.98295	18.1708	K22684.1	K22684	Peptidases and inhibitors	missing
-0.180689	6.47412	K07137.1	K07137	Function unknown	missing
7.49666	7.53584	K18779.1	K18779	Transfer RNA biogenesis	missing
3.43216	4.38825	K04518.1	K04518	Phenylalanine	missing
-2.0834	15.1908	K10726.1	K10726	DNA replication proteins	missing
0.707259	5.98966	K00800.1	K00800	Phenylalanine	missing
1.7436	5.48681	K19036.1	K19036	Ribosome biogenesis	missing
4.05584	9.13215	K02004.19	K02004	Transporters	missing
3.25467	4.70651	K02004.1	K02004	Transporters	missing
7.36169	7.27616	K06981.1	K06981	Terpenoid backbone biosynthesis	missing
3.88657	9.16892	K10716.1	K10716	Transporters	missing
0.281234	5.81384	K05942.1	K05942	Citrate cycle	missing
3.20911	9.48989	K03186.1	K03186	Aminobenzoate degradation	missing
3.32542	8.22424	K14127.1	K14127	Methane metabolism	missing
-2.11754	15.231	K03120.3	K03120	Transcription factors	missing
-0.973664	15.5781	K02876.3	K02876	Ribosome	missing
-0.982231	15.5839	K10956.1	K10956	Secretion system	missing
7.00137	7.72237	K00203.1	K00203	Methane metabolism	missing
6.99213	7.721	K00200.1	K00200	Methane metabolism	missing
7.03778	7.70495	K00202.1	K00202	Methane metabolism	missing
4.00268	5.76171	K08264.1	K08264	Methane metabolism	missing
4.46666	11.4818	K00104.2	K00104	Glyoxylate and dicarboxylate metabolism	missing
1.69311	5.91606	K00766.1	K00766	Phenylalanine	missing
-0.129286	6.69842	K01872.1	K01872	Transfer RNA biogenesis	missing
2.82354	6.31404	K03499.4	K03499	Transporters	missing
1.19789	9.42065	K04773.1	K04773	Peptidases and inhibitors	missing
4.12769	10.6448	K07006.4	K07006	Function unknown	missing
7.46018	7.4217	K07991.2	K07991	Peptidases and inhibitors	missing
3.50363	7.28304	K05567.1	K05567	Transporters	missing
3.49264	7.28658	K05566.1	K05566	Transporters	missing
3.51458	7.27548	K05566.2	K05566	Transporters	missing
3.51034	7.27872	K05569.3	K05569	Transporters	missing
3.50898	7.28323	K05570.1	K05570	Transporters	missing
7.41784	7.65133	K15450.1	K15450	Transfer RNA biogenesis	missing
-1.41886	4.23458	K03215.1	K03215	Ribosome biogenesis	missing
7.5226	7.28348	K02989.1	K02989	Ribosome	missing
7.50981	7.26713	K02973.1	K02973	Ribosome	missing
0.430439	7.57289	K02600.2	K02600	Ribosome biogenesis	missing
7.577	7.19342	K02908.1	K02908	Ribosome	missing
7.56412	7.20738	K03042.1	K03042	Transcription machinery	missing
7.58021	7.19237	K03041.1	K03041	Transcription machinery	missing
7.57369	7.18905	K13798.1	K13798	Transcription machinery	missing
7.56679	7.20693	K03053.1	K03053	Transcription machinery	missing
0.905367	10.1349	K01007.1	K01007	Methane metabolism	missing
7.3938	7.27471	K03049.1	K03049	Transcription machinery	missing
7.39131	7.26679	K03050.1	K03050	Transcription machinery	missing
7.41305	7.30228	K02974.2	K02974	Ribosome	missing
7.38918	7.2444	K02977.2	K02977	Ubiquitin system	missing
-2.18986	6.47857	hypo.clst.16217486	hypo	unknown	missing
7.53876	7.50342	K07333.7	K07333	Secretion system	missing
7.52727	7.46019	K07333.9	K07333	Secretion system	missing
7.54512	7.47487	K07332.1	K07332	Secretion system	missing
3.97956	3.54628	K07301.1	K07301	Transporters	missing
3.02798	7.07756	K09516.1	K09516	Retinol metabolism	missing
2.48299	8.39388	K02303.1	K02303	Porphyrin and chlorophyll metabolism	missing
-1.17964	10.0376	K09791.2	K09791	Function unknown	missing
-1.14081	9.99773	K12234.1	K12234	Methane metabolism	missing
0.623466	5.37782	K02040.1	K02040	ABC transporters	missing
0.961723	5.06778	K03651.3	K03651	Purine metabolism	missing
0.644666	5.38594	K02037.1	K02037	ABC transporters	missing
-1.6766	8.50923	K00441.1	K00441	Methane metabolism	missing
7.26422	7.73064	K00581.1	K00581	Methane metabolism	missing
7.31163	7.72126	K00580.1	K00580	Methane metabolism	missing
7.32005	7.70861	K00579.1	K00579	Methane metabolism	missing
7.28918	7.73184	K00578.1	K00578	Methane metabolism	missing
7.35482	7.72701	K00577.1	K00577	Methane metabolism	missing
7.30101	7.69891	K00583.1	K00583	Methane metabolism	missing
7.32526	7.69857	K00584.1	K00584	Methane metabolism	missing
1.81136	5.75633	K02013.2	K02013	Transporters	missing
3.84765	5.94887	K01823.2	K01823	Terpenoid backbone biosynthesis	missing
7.61349	7.55061	K15865.1	K15865	Transfer RNA biogenesis	missing
3.89754	4.07688	K07059.1	K07059	Function unknown	missing
4.3123	3.81892	K20885.1	K20885	Enzymes with EC numbers	missing
-1.15045	9.2159	K16150.2	K16150	Glycosyltransferases	missing
1.69501	5.91388	K01609.1	K01609	Phenylalanine	missing
-6.23934	6.53695	K07339.2	K07339	Prokaryotic defense system	missing
-6.19956	6.57916	K18843.2	K18843	Prokaryotic defense system	missing
4.38655	8.82111	K07218.2	K07218	Others	missing
-1.55607	3.82154	hypo.clst.1482392	hypo	unknown	Prokaryotic defense system
5.37932	12.2213	K10843.1	K10843	DNA repair and recombination proteins	missing
7.92827	7.54978	K09744.1	K09744	Function unknown	missing
-5.87068	9.29824	K06920.1	K06920	Transfer RNA biogenesis	missing
7.41903	7.86134	hypo.clst.7340569	hypo	unknown	Prokaryotic defense system
6.96427	7.728	K00672.1	K00672	Methane metabolism	missing
7.53385	7.48642	K07558.1	K07558	Transfer RNA biogenesis	missing
-1.67431	9.25384	K01091.6	K01091	Glyoxylate and dicarboxylate metabolism	missing
-1.44337	10.795	K21947.1	K21947	Transfer RNA biogenesis	missing
3.40384	4.24389	K03281.1	K03281	Transport	missing
0.694891	5.99169	K17828.1	K17828	Pyrimidine metabolism	missing
7.40705	7.71078	K06868.1	K06868	Transfer RNA biogenesis	missing
3.53776	4.41122	K03593.1	K03593	Chromosome and associated proteins	missing
7.30433	7.73612	hypo.clst.4514362	hypo	unknown	missing
1.75348	6.29411	K03404.2	K03404	Porphyrin and chlorophyll metabolism	missing
7.23616	7.76129	K02015.11	K02015	Transporters	missing
1.76761	5.85523	K02013.1	K02013	Transporters	missing
-6.54966	7.78964	K21636.1	K21636	Purine metabolism	missing
7.34684	7.70085	hypo.clst.13494581	hypo	unknown	missing
-0.22863	6.82037	K08303.1	K08303	Peptidases and inhibitors	missing
2.30034	3.30935	K00973.3	K00973	O-Antigen nucleotide sugar biosynthesis	missing
7.44374	7.60179	K02927.1	K02927	Ubiquitin system	missing
-0.35902	6.11461	K01873.1	K01873	Transfer RNA biogenesis	missing
0.348799	6.72185	K04034.1	K04034	Porphyrin and chlorophyll metabolism	missing
0.416723	6.76258	K01870.1	K01870	Transfer RNA biogenesis	missing
2.58759	8.15923	K02197.1	K02197	Structural proteins	missing
7.43565	7.8927	hypo.clst.2211798	hypo	unknown	Prokaryotic defense system
0.236844	5.10035	K16048.1	K16048	Steroid degradation	missing
4.36489	5.85546	K06895.2	K06895	Transporters	missing
-0.29244	7.30806	K02863.1	K02863	Ribosome	missing
7.46305	7.35261	K02867.2	K02867	Ribosome	missing
7.46816	7.56455	K04799.2	K04799	Exosome	missing
0.690955	6.10888	K00610.1	K00610	Pyrimidine metabolism	missing
2.42968	9.20054	K01895.1	K01895	Methane metabolism	missing
0.357968	7.01083	K03569.1	K03569	Chromosome and associated proteins	missing
7.38333	7.74725	hypo.clst.8142793	hypo	unknown	missing
2.59991	8.15906	K02198.1	K02198	Transporters	missing
3.52623	4.2865	K15876.1	K15876	Nitrogen metabolism	missing
7.37375	7.79788	hypo.clst.2259143	hypo	unknown	missing
0.42018	5.43593	K00194.1	K00194	Methane metabolism	missing
2.33564	16.0733	K07075.1	K07075	Function unknown	missing
7.52253	7.41311	K21306.1	K21306	Glycosyltransferases	missing
3.93198	10.234	hypo.clst.11594483	hypo	unknown	missing
0.749247	6.01826	K01736.1	K01736	Phenylalanine	missing
-3.03283	13.1243	K01493.2	K01493	Secretion system	missing
1.71484	5.93285	K01817.1	K01817	Phenylalanine	missing
1.71549	5.93358	K01696.1	K01696	Glycine	missing
2.45635	9.18389	K07182.1	K07182	Signaling proteins	missing
3.23849	11.2458	K00571.6	K00571	Prokaryotic defense system	missing
7.96956	7.5053	hypo.clst.11326610	hypo	unknown	Other
7.21774	7.86988	K02548.3	K02548	Ubiquinone and other terpenoid-quinone biosynthesis	missing
7.3989	7.70082	hypo.clst.16958817	hypo	unknown	missing
2.661	3.59107	K15740.1	K15740	Folate biosynthesis	missing
7.35001	7.35474	K06176.1	K06176	Transfer RNA biogenesis	missing
0.589189	5.5951	K01923.1	K01923	Purine metabolism	missing
7.35198	7.70778	K13812.1	K13812	Methane metabolism	missing
1.00921	4.61314	K02120.1	K02120	Oxidative phosphorylation	missing
3.37393	3.77245	K08223.1	K08223	Transporters	missing
2.96128	9.47655	K22109.1	K22109	Transcription factors	missing
3.67714	9.14873	K12960.1	K12960	Cysteine and methionine metabolism	missing
7.17766	7.20647	hypo.clst.1974665	hypo	unknown	Other
-0.800925	4.97436	K02574.2	K02574	Energy metabolism	missing
2.90286	10.2884	K00104.3	K00104	Glyoxylate and dicarboxylate metabolism	missing
-1.08116	5.01359	K03892.7	K03892	Transcription factors	missing
4.34077	9.19754	K14201.3	K14201	Staphylococcus aureus infection	missing
2.99699	13.5151	K00560.3	K00560	Pyrimidine metabolism	missing
3.6127	8.28235	hypo.clst.7619290	hypo	unknown	missing
2.4064	7.73942	K03407.1	K03407	Protein kinases	missing
2.42463	7.78676	K03412.1	K03412	Two-component system	missing
2.39928	7.59862	K03410.1	K03410	Bacterial motility proteins	missing
0.518467	5.86258	K03413.2	K03413	Two-component system	missing
2.41474	7.77764	K03408.1	K03408	Two-component system	missing
1.47691	11.787	K03406.49	K03406	Two-component system	missing
0.041259	4.7451	K15524.1	K15524	Enzymes with EC numbers	missing
0.62331	4.64448	K01191.1	K01191	Membrane trafficking	missing
4.06752	9.44553	K01843.1	K01843	Lysine degradation	missing
2.9563	9.37507	K07026.1	K07026	Fructose and mannose metabolism	missing
7.40139	7.61438	K06927.1	K06927	Translation factors	missing
0.722399	5.80397	K00074.1	K00074	Benzoate degradation	missing
1.00919	8.29524	K00794.1	K00794	Riboflavin metabolism	missing
7.32064	7.72084	K12722.1	K12722	Novobiocin biosynthesis	missing
2.70118	8.307	K03753.1	K03753	Cofactor metabolism	missing
-1.85003	3.68114	K01951.1	K01951	Peptidases and inhibitors	missing
3.50189	10.954	K09136.3	K09136	Ribosome biogenesis	missing
7.45682	7.60858	hypo.clst.11538252	hypo	unknown	missing
-1.23489	8.87067	K00721.1	K00721	Glycosyltransferases	missing
3.28443	11.123	hypo.clst.12943431	hypo	unknown	Prokaryotic defense system
1.00104	4.61881	K02123.1	K02123	Oxidative phosphorylation	missing
7.44486	7.72281	K03726.1	K03726	Enzymes with EC numbers	missing
-0.238113	4.23474	K03059.1	K03059	Transcription machinery	missing
7.52891	7.28151	K09741.3	K09741	Transfer RNA biogenesis	missing
7.50007	7.4768	K07333.5	K07333	Secretion system	missing
2.28864	7.68443	K01749.1	K01749	Porphyrin and chlorophyll metabolism	missing
2.32489	5.10843	K09011.1	K09011	C5-Branched dibasic acid metabolism	missing
0.384503	5.34445	K04069.1	K04069	Enzymes with EC numbers	missing
7.91686	7.47151	K21219.1	K21219	Thiamine metabolism	missing
-5.98459	10.3145	K03546.2	K03546	DNA repair and recombination proteins	missing
0.03295	5.48822	K00193.1	K00193	Methane metabolism	missing
7.376	7.72344	hypo.clst.18713196	hypo	unknown	missing
2.00245	8.89673	K00390.1	K00390	Sulfur metabolism	missing
7.29219	7.78479	K23975.1	K23975	Cysteine and methionine metabolism	missing
-6.69832	7.50408	K10761.1	K10761	Transfer RNA biogenesis	missing
0.197021	6.63208	K06402.1	K06402	Peptidases and inhibitors	missing
7.39583	7.41946	K03537.2	K03537	Ribosome biogenesis	missing
7.35041	7.42591	K03539.2	K03539	Ribosome biogenesis	missing
7.58567	7.40356	hypo.clst.4745395	hypo	unknown	missing
2.35754	11.8382	K07317.1	K07317	Prokaryotic defense system	missing
7.44355	7.38748	K03420.1	K03420	Proteasome	missing
7.44222	7.39244	K03627.2	K03627	Transcription	missing
-0.063662	5.97302	K16898.1	K16898	DNA repair and recombination proteins	missing
7.17258	7.79628	K23976.3	K23976	Cysteine and methionine metabolism	missing
7.31961	7.60758	K09141.1	K09141	Function unknown	missing
-0.9425	15.5205	K02894.1	K02894	Ribosome	missing
-0.931967	15.5106	K02949.1	K02949	Ribosome	missing
-0.929631	15.5092	K03538.2	K03538	Ribosome biogenesis	missing
4.01768	5.02016	K03113.1	K03113	RNA transport	missing
-0.878459	15.4351	K02904.1	K02904	Ribosome	missing
-0.929916	15.5098	K02982.3	K02982	Ribosome	missing
-0.928041	15.51	K02890.2	K02890	Ribosome	missing
-0.926918	15.5077	K02965.2	K02965	Ribosome	missing
-0.931174	15.5117	K02938.1	K02938	Ribosome	missing
-0.923925	15.5078	K02892.8	K02892	Ribosome	missing
-0.918665	15.5035	K02930.1	K02930	Ribosome	missing
0.478832	5.08973	K10907.1	K10907	Amino acid related enzymes	missing
7.67086	7.70759	K03718.3	K03718	Transcription factors	missing
7.34021	7.70958	hypo.clst.11940566	hypo	unknown	missing
0.015977	7.09881	K01271.1	K01271	Peptidases and inhibitors	missing
7.5373	7.4732	K02201.1	K02201	Pantothenate and CoA biosynthesis	missing
0.436223	5.42988	K00197.1	K00197	Methane metabolism	missing
2.30824	5.14495	K00767.1	K00767	Nicotinate and nicotinamide metabolism	missing
7.38266	7.63728	K07739.1	K07739	Chromosome and associated proteins	missing
-0.201082	5.4289	K03616.4	K03616	Enzymes with EC numbers	missing
7.20707	7.83468	K09129.1	K09129	Function unknown	missing
0.245395	6.9463	K03609.1	K03609	Chromosome and associated proteins	missing
-2.13749	15.2608	K04801.1	K04801	DNA replication proteins	missing
7.5532	7.53599	K06869.1	K06869	Function unknown	missing
7.43764	7.61643	K13993.27	K13993	Chaperones and folding catalysts	missing
7.98608	7.50351	K18672.2	K18672	Enzymes with EC numbers	missing
7.52016	7.338	K06982.1	K06982	Pantothenate and CoA biosynthesis	missing
3.37588	11.0673	K18843.1	K18843	Prokaryotic defense system	missing
7.50304	7.24445	K03234.1	K03234	Exosome	missing
7.55983	7.51409	K07569.1	K07569	Ribosome biogenesis	missing
1.31161	7.31743	K01814.1	K01814	Histidine metabolism	missing
-0.593962	6.18285	K15633.1	K15633	Methane metabolism	missing
7.38078	7.47901	hypo.clst.11873702	hypo	unknown	missing
4.28341	10.2585	K01992.76	K01992	Transporters	missing
3.86667	8.74051	K01990.1	K01990	Transporters	missing
3.86017	11.5403	K06218.6	K06218	Prokaryotic defense system	missing
7.76688	7.90358	K03427.20	K03427	Prokaryotic defense system	missing
7.20641	7.19128	K06131.4	K06131	Glycerophospholipid metabolism	missing
2.06161	7.22078	K02302.1	K02302	Porphyrin and chlorophyll metabolism	missing
2.30741	7.5826	K02492.1	K02492	Porphyrin and chlorophyll metabolism	missing
3.40191	8.80937	K00566.2	K00566	Transfer RNA biogenesis	missing
3.86166	9.2478	hypo.clst.7484826	hypo	unknown	missing
7.42643	7.59856	K01869.2	K01869	Mitochondrial biogenesis	missing
4.08712	10.4068	K07053.2	K07053	Enzymes with EC numbers	missing
0.547569	6.25924	K01486.1	K01486	Purine metabolism	missing
7.26411	7.76043	hypo.clst.12997752	hypo	unknown	missing
2.28261	5.23133	K03517.1	K03517	Nicotinate and nicotinamide metabolism	missing
1.08646	5.78222	K02035.1	K02035	Quorum sensing	missing
3.38157	4.16958	K00812.1	K00812	Cysteine and methionine metabolism	missing
7.38037	7.70374	K14109.1	K14109	Energy metabolism	missing
4.24084	9.06086	K09667.4	K09667	Chromosome and associated proteins	missing
7.47026	7.65493	K01622.1	K01622	Methane metabolism	missing
3.26642	9.41265	K07652.1	K07652	Protein kinases	missing
7.33826	7.77599	K09745.1	K09745	Function unknown	missing
6.99045	7.71766	K09733.1	K09733	Methane metabolism	missing
4.28388	10.315	K21401.1	K21401	Enzymes with EC numbers	missing
-1.5937	8.53201	K06409.1	K06409	Transporters	missing
-4.14233	11.8654	hypo.clst.8102782	hypo	unknown	Other
0.468905	5.42999	K23976.1	K23976	Cysteine and methionine metabolism	missing
7.42689	7.65338	K09717.1	K09717	Function unknown	missing
2.27945	6.35183	K02230.1	K02230	Porphyrin and chlorophyll metabolism	missing
1.72352	6.05274	K02016.6	K02016	Transporters	missing
4.06382	3.97944	K00852.1	K00852	Pentose phosphate pathway	missing
7.41734	7.58251	K02626.1	K02626	Arginine and proline metabolism	missing
3.33427	8.29839	K03388.2	K03388	Methane metabolism	missing
3.33066	8.21103	K03389.1	K03389	Methane metabolism	missing
3.34297	8.1873	K03390.1	K03390	Methane metabolism	missing
3.30478	8.19137	K00125.1	K00125	Methane metabolism	missing
7.41998	7.6607	hypo.clst.15735794	hypo	unknown	missing
-1.38577	9.22958	K01784.2	K01784	Amino sugar and nucleotide sugar metabolism	missing
2.64925	11.2708	K07484.5	K07484	Replication and repair	missing
2.2955	10.234	hypo.clst.10013556	hypo	unknown	missing
0.505659	5.71135	K01777.1	K01777	Arginine and proline metabolism	missing
2.8098	9.65895	hypo.clst.13266664	hypo	unknown	missing
2.88026	4.074	K00757.1	K00757	Pyrimidine metabolism	missing
3.08793	8.35027	K03738.1	K03738	Pentose phosphate pathway	missing
3.93297	10.0812	K01476.1	K01476	Arginine and proline metabolism	missing
7.32126	7.7193	hypo.clst.13147520	hypo	unknown	missing
3.85509	3.68112	K05592.2	K05592	Messenger RNA biogenesis	missing
4.18356	9.488	K07148.2	K07148	Function unknown	missing
2.39153	11.2186	K07495.1	K07495	Replication and repair	missing
7.6774	7.45397	hypo.clst.3892566	hypo	unknown	missing
4.27696	10.9186	K14654.1	K14654	Riboflavin metabolism	missing
1.84264	8.79793	K09131.1	K09131	Function unknown	missing
7.35963	7.36572	K07060.1	K07060	Prokaryotic defense system	missing
7.42126	7.70961	K00319.1	K00319	Methane metabolism	missing
4.64699	8.32991	K07114.42	K07114	Transporters	missing
4.64989	8.31563	K07114.19	K07114	Transporters	missing
-1.05812	4.33704	K07066.1	K07066	Function unknown	missing
4.33049	12.2808	hypo.clst.6241164	hypo	unknown	missing
4.36892	12.3155	hypo.clst.13393901	hypo	unknown	missing
2.55842	8.89975	K10094.1	K10094	ABC transporters	missing
-1.51629	4.61646	K00986.5	K00986	Enzymes with EC numbers	missing
3.89108	9.8536	hypo.clst.3602894	hypo	unknown	missing
0.627217	5.39863	K02039.1	K02039	Others	missing
0.176972	6.15769	K01512.8	K01512	Pyruvate metabolism	missing
1.92054	8.81934	K01251.1	K01251	Exosome	missing
2.97164	8.4477	K03321.1	K03321	Transporters	missing
3.20919	3.48633	hypo.clst.14049250	hypo	unknown	Prokaryotic defense system
0.645255	5.39125	K02036.1	K02036	ABC transporters	missing
0.16379	6.6017	K01151.4	K01151	DNA repair and recombination proteins	missing
0.899176	9.88037	K06162.1	K06162	Phosphonate and phosphinate metabolism	missing
7.38694	7.70847	hypo.clst.16333314	hypo	unknown	Other
-0.275896	6.45015	K03701.2	K03701	DNA repair and recombination proteins	missing
0.429927	6.18438	K00003.2	K00003	Cysteine and methionine metabolism	missing
1.20941	9.01847	K13735.3	K13735	Yersinia infection	missing
7.42595	7.51727	hypo.clst.4394457	hypo	unknown	missing
7.37475	7.92275	hypo.clst.4449605	hypo	unknown	Prokaryotic defense system
7.41765	7.8245	K06921.4	K06921	Function unknown	missing
7.49797	7.64484	K17488.1	K17488	Folate biosynthesis	missing
-0.532861	5.37901	K05540.1	K05540	Transfer RNA biogenesis	missing
4.84917	11.0178	K14055.1	K14055	Signaling proteins	missing
0.027083	7.06165	K03687.1	K03687	Mitochondrial biogenesis	missing
0.010284	7.0334	K04043.1	K04043	Exosome	missing
-4.39419	18.0719	K17867.1	K17867	Translation factors	missing
0.958045	5.1864	K08282.5	K08282	Enzymes with EC numbers	missing
3.39439	11.0758	hypo.clst.12249462	hypo	unknown	missing
2.73378	8.43788	K02591.1	K02591	Nitrogen metabolism	missing
3.95692	10.3805	K04095.1	K04095	Chromosome and associated proteins	missing
3.38078	3.43436	hypo.clst.19640169	hypo	unknown	missing
7.35638	7.9271	hypo.clst.11264106	hypo	unknown	Prokaryotic defense system
7.46155	7.63036	hypo.clst.1658898	hypo	unknown	missing
-0.059855	5.18186	K08681.1	K08681	Vitamin B6 metabolism	missing
0.343727	6.7552	K09729.1	K09729	Function unknown	missing
4.89195	7.48933	K06384.3	K06384	Cell growth	missing
7.41894	7.70091	K22699.1	K22699	Thiamine metabolism	missing
2.8341	11.0427	hypo.clst.9976258	hypo	unknown	missing
-2.42362	4.21044	K00986.3	K00986	Enzymes with EC numbers	missing
7.20336	7.43739	K20276.64	K20276	Quorum sensing	missing
4.29431	9.08247	K03795.3	K03795	Porphyrin and chlorophyll metabolism	missing
0.147339	5.01044	K10947.2	K10947	Transcription factors	missing
7.44872	7.5988	hypo.clst.12486723	hypo	unknown	missing
1.47634	6.70846	K01265.1	K01265	Peptidases and inhibitors	missing
0.449909	6.05193	K00611.1	K00611	Arginine biosynthesis	missing
1.57345	8.90102	K15724.3	K15724	General function prediction only	missing
2.88804	8.15067	K03752.3	K03752	Folate biosynthesis	missing
3.30962	11.0706	hypo.clst.1527979	hypo	unknown	Prokaryotic defense system
7.41539	7.39306	K03166.1	K03166	DNA replication proteins	missing
7.49067	7.55912	K02233.3	K02233	Porphyrin and chlorophyll metabolism	missing
7.51509	7.91122	hypo.clst.7975100	hypo	unknown	Prokaryotic defense system
7.4641	7.49008	K20276.104	K20276	Quorum sensing	missing
-1.44495	8.94445	K13019.1	K13019	Amino sugar and nucleotide sugar metabolism	missing
-1.44623	8.92524	K16699.2	K16699	Glycosyltransferases	missing
7.7879	7.30491	hypo.clst.16895479	hypo	unknown	missing
-1.15592	9.19454	K13668.1	K13668	Glycosyltransferases	missing
-0.991815	9.28122	K22278.3	K22278	Enzymes with EC numbers	missing
-1.41138	8.92434	K03328.2	K03328	Transport	missing
-1.52634	8.82581	K02473.1	K02473	Amino sugar and nucleotide sugar metabolism	missing
3.47734	8.85854	hypo.clst.15989460	hypo	unknown	missing
7.33345	7.74705	hypo.clst.18900823	hypo	unknown	missing
7.49513	7.49516	K03626.2	K03626	Parathyroid hormone synthesis	missing
4.16094	10.587	K01318.1	K01318	Peptidases and inhibitors	missing
4.43315	6.0876	K07752.2	K07752	Peptidases and inhibitors	missing
4.38149	5.7448	K21449.33	K21449	Transporters	missing
-3.72157	18.5386	K00128.1	K00128	Pyruvate metabolism	missing
-0.901489	9.36544	hypo.clst.12977680	hypo	unknown	missing
7.21133	7.68883	K06984.1	K06984	Folate biosynthesis	missing
3.17986	11.0393	hypo.clst.1482930	hypo	unknown	Prokaryotic defense system
-0.791574	5.01629	K07076.3	K07076	Function unknown	missing
-0.201153	5.42199	K03524.2	K03524	Transcription factors	missing
4.18588	9.2549	K21449.185	K21449	Transporters	missing
1.84098	8.44327	K01961.1	K01961	Pyruvate metabolism	missing
1.3166	6.36364	K01571.2	K01571	Pyruvate metabolism	missing
7.47831	7.45305	K22447.1	K22447	Chaperones and folding catalysts	missing
3.22463	10.193	K07130.1	K07130	Glyoxylate and dicarboxylate metabolism	missing
7.40842	7.49595	hypo.clst.2941085	hypo	unknown	missing
0.333696	5.84703	K03724.2	K03724	DNA repair and recombination proteins	missing
3.19627	11.3694	hypo.clst.5380725	hypo	unknown	Prokaryotic defense system
2.21662	7.65784	K02389.1	K02389	Bacterial motility proteins	missing
3.84076	9.87976	K21449.148	K21449	Transporters	missing
7.35442	7.83452	K07133.8	K07133	Function unknown	missing
3.2639	11.131	hypo.clst.19545766	hypo	unknown	Prokaryotic defense system
3.27288	11.1211	hypo.clst.1386897	hypo	unknown	Prokaryotic defense system
7.39239	7.85386	hypo.clst.605698	hypo	unknown	Prokaryotic defense system
7.5067	7.44226	K07254.1	K07254	Transfer RNA biogenesis	missing
1.3332	7.45464	K11105.1	K11105	Transporters	missing
7.92404	7.44734	K07228.1	K07228	Others	missing
4.31836	9.18347	K20276.123	K20276	Quorum sensing	missing
3.41185	10.2842	K07397.6	K07397	Protein processing	missing
7.36306	7.38233	K06024.8	K06024	Chromosome and associated proteins	missing
7.19766	7.1948	K07562.2	K07562	Ribosome biogenesis	missing
3.31783	11.0729	K07076.4	K07076	Function unknown	missing
3.77965	11.1243	K07497.5	K07497	Replication and repair	missing
2.02085	10.8199	K01971.1	K01971	DNA repair and recombination proteins	missing
-0.077773	2.92825	K19172.3	K19172	Prokaryotic defense system	missing
0.207149	2.86812	K19171.2	K19171	Prokaryotic defense system	missing
0.097839	2.89205	K19170.1	K19170	Prokaryotic defense system	missing
-0.1647	2.97292	K19171.1	K19171	Prokaryotic defense system	missing
2.53793	16.768	K03086.11	K03086	Transcription machinery	missing
7.53285	7.5482	K09135.1	K09135	Function unknown	missing
7.97793	7.80522	hypo.clst.7010254	hypo	unknown	Prokaryotic defense system
-3.59944	4.34798	K06218.5	K06218	Prokaryotic defense system	missing
2.83652	3.04857	hypo.clst.19220940	hypo	unknown	missing
1.32084	7.96644	K21929.1	K21929	DNA repair and recombination proteins	missing
7.42216	7.74335	hypo.clst.4014255	hypo	unknown	missing
6.97162	7.72873	K00192.1	K00192	Methane metabolism	missing
7.0347	7.71171	K00195.1	K00195	Methane metabolism	missing
7.30905	7.79209	hypo.clst.2095329	hypo	unknown	missing
4.07074	9.35526	hypo.clst.7785874	hypo	unknown	missing
3.82319	8.5362	K01278.1	K01278	Peptidases and inhibitors	missing
-0.78164	3.02858	K16922.2	K16922	Peptidases and inhibitors	missing
7.27925	7.61005	K06928.1	K06928	Purine metabolism	missing
7.48086	7.59039	K01803.2	K01803	Exosome	missing
7.37459	7.77198	hypo.clst.12485625	hypo	unknown	missing
7.34298	7.81565	K07480.3	K07480	Replication and repair	missing
2.40175	8.43712	K01845.1	K01845	Porphyrin and chlorophyll metabolism	missing
7.32794	7.4852	K02428.5	K02428	Purine metabolism	missing
-4.74839	5.14802	K07491.6	K07491	Replication and repair	missing
7.0282	7.70807	K00192.2	K00192	Methane metabolism	missing
-0.250069	6.54077	K00169.1	K00169	Methane metabolism	missing
-0.250318	6.54039	K00170.1	K00170	Methane metabolism	missing
1.18602	5.31323	K07566.1	K07566	Ribosome biogenesis	missing
0.688877	5.55506	K01588.1	K01588	Purine metabolism	missing
4.51298	11.4504	K09981.1	K09981	Function unknown	missing
-0.97407	15.5768	hypo.clst.17048022	hypo	unknown	missing
7.34413	7.76506	K07096.2	K07096	Function unknown	missing
3.17719	2.87099	K01537.1	K01537	Enzymes with EC numbers	missing
0.656652	5.36493	K02040.9	K02040	ABC transporters	missing
2.6528	8.2406	K03750.2	K03750	Folate biosynthesis	missing
3.2343	11.1375	K07064.2	K07064	Function unknown	missing
7.74413	7.79711	hypo.clst.5116725	hypo	unknown	missing
7.7468	7.80319	hypo.clst.18713199	hypo	unknown	missing
-0.310779	3.50784	K20074.1	K20074	Protein phosphatases and associated proteins	missing
0.701894	5.51513	K02052.1	K02052	Quorum sensing	missing
2.44996	7.99518	K02018.1	K02018	ABC transporters	missing
3.17506	8.50212	K09138.1	K09138	Function unknown	missing
3.07036	8.30504	K02020.5	K02020	ABC transporters	missing
2.58231	8.10928	K02019.1	K02019	Transcription factors	missing
3.58495	8.32521	hypo.clst.5303902	hypo	unknown	missing
7.2159	7.72431	hypo.clst.677780	hypo	unknown	missing
-4.63062	18.3649	K15027.1	K15027	Translation factors	missing
1.20926	8.29012	K22074.1	K22074	Mitochondrial biogenesis	missing
2.70343	8.44275	K02585.1	K02585	Energy metabolism	missing
7.79693	7.86403	K09388.3	K09388	Function unknown	missing
7.58877	7.46299	K03136.2	K03136	Transcription machinery	missing
3.18356	4.32217	K01624.3	K01624	Methane metabolism	missing
1.62337	9.45026	K01939.1	K01939	Purine metabolism	missing
5.15951	4.15483	K06926.2	K06926	Function unknown	missing
7.40259	7.65301	hypo.clst.9738668	hypo	unknown	Other
-1.57822	9.3324	K03639.2	K03639	Folate biosynthesis	missing
7.7344	7.44956	K07143.2	K07143	General function prediction only	missing
7.4054	7.34934	K09721.1	K09721	Function unknown	missing
7.32647	7.46797	K09482.1	K09482	Aminoacyl-tRNA biosynthesis	missing
3.73388	9.275	K03294.1	K03294	Transport	missing
7.39092	7.62733	hypo.clst.7791434	hypo	unknown	missing
7.2368	7.1904	K07003.6	K07003	Function unknown	missing
4.24725	11.3039	K13075.2	K13075	Quorum sensing	missing
3.903	10.7067	K01055.1	K01055	Benzoate degradation	missing
7.38156	7.79789	hypo.clst.11460897	hypo	unknown	missing
3.35886	10.5768	K00344.1	K00344	Enzymes with EC numbers	missing
2.87683	13.4437	hypo.clst.8496342	hypo	unknown	missing
2.81019	13.3338	hypo.clst.18557573	hypo	unknown	Prokaryotic defense system
3.00226	9.37397	K02030.14	K02030	Transporters	missing
7.30059	7.80889	hypo.clst.6972120	hypo	unknown	missing
7.49366	7.72756	hypo.clst.4158128	hypo	unknown	missing
2.97329	9.8675	K03297.1	K03297	Transporters	missing
3.4052	4.39121	K08969.1	K08969	Cysteine and methionine metabolism	missing
-0.506785	7.33565	K02242.1	K02242	Secretion system	missing
-0.594257	5.17167	K18908.1	K18908	Antimicrobial resistance genes	missing
4.14562	10.3846	K13283.1	K13283	Transporters	missing
0.233877	4.71232	K03892.12	K03892	Transcription factors	missing
2.83554	13.3211	hypo.clst.3731782	hypo	unknown	Prokaryotic defense system
7.40015	7.77024	K21449.356	K21449	Transporters	missing
2.41851	3.79023	K07063.2	K07063	Function unknown	missing
7.50418	7.52319	K01889.2	K01889	Transfer RNA biogenesis	missing
0.694871	6.99269	K01512.2	K01512	Pyruvate metabolism	missing
3.57816	10.9365	K07076.15	K07076	Function unknown	missing
7.51323	7.79274	hypo.clst.8336067	hypo	unknown	Prokaryotic defense system
7.36604	7.86432	hypo.clst.704211	hypo	unknown	Prokaryotic defense system
7.37112	7.74393	K09003.1	K09003	Function unknown	missing
7.47976	7.62547	hypo.clst.4420094	hypo	unknown	Other
3.19507	3.79707	K06950.5	K06950	Function unknown	missing
-3.85935	18.3745	K18660.1	K18660	Valine	missing
2.81991	2.99494	K05521.1	K05521	Enzymes with EC numbers	missing
7.40911	7.35935	K15904.1	K15904	Protein kinases	missing
2.92132	8.23737	K22225.1	K22225	Porphyrin and chlorophyll metabolism	missing
3.2633	8.35552	K10535.1	K10535	Nitrogen metabolism	missing
3.16343	10.3675	K11954.1	K11954	ABC transporters	missing
3.86757	11.1728	K11956.1	K11956	ABC transporters	missing
3.87548	11.1908	K11955.1	K11955	ABC transporters	missing
3.88779	11.1995	K11957.1	K11957	ABC transporters	missing
3.0521	10.4027	K01996.1	K01996	ABC transporters	missing
3.86752	10.0243	hypo.clst.4478255	hypo	unknown	missing
7.46528	7.77896	hypo.clst.16643880	hypo	unknown	missing
7.42992	7.70304	hypo.clst.18160618	hypo	unknown	missing
3.2407	3.26074	K22585.1	K22585	DNA repair and recombination proteins	missing
3.06454	11.2274	K07172.4	K07172	Prokaryotic defense system	missing
4.52009	10.7362	K07755.1	K07755	Enzymes with EC numbers	missing
-0.005733	5.31328	K06921.1	K06921	Function unknown	missing
2.4129	11.7424	hypo.clst.9706011	hypo	unknown	Prokaryotic defense system
2.91823	8.27484	K22516.2	K22516	Methane metabolism	missing
4.49384	12.495	K12132.291	K12132	Protein kinases	missing
-0.825266	4.59105	K20480.1	K20480	Transcription factors	missing
-0.638814	4.63905	K07133.1	K07133	Function unknown	missing
7.39977	7.69146	hypo.clst.17973743	hypo	unknown	missing
3.79005	10.4104	hypo.clst.19582290	hypo	unknown	Prokaryotic defense system
7.40416	7.71259	hypo.clst.8270511	hypo	unknown	missing
4.05023	3.45267	K15987.1	K15987	Transporters	missing
3.23617	3.06764	K13652.2	K13652	Transcription factors	missing
0.988431	6.25462	K09121.1	K09121	Enzymes with EC numbers	missing
-1.30059	4.43647	K07484.3	K07484	Replication and repair	missing
0.481383	5.33593	K01006.1	K01006	Pyruvate metabolism	missing
3.56831	4.78884	K13787.1	K13787	Terpenoid backbone biosynthesis	missing
-0.238493	6.81442	K12574.1	K12574	Messenger RNA biogenesis	missing
5.21026	11.6044	K04756.1	K04756	Enzymes with EC numbers	missing
7.4029	7.44382	K06961.2	K06961	Ribosome biogenesis	missing
3.81437	9.65088	hypo.clst.11597600	hypo	unknown	missing
3.59787	4.20472	K03269.1	K03269	Lipopolysaccharide biosynthesis proteins	missing
7.17909	7.10356	K17734.9	K17734	Peptidases and inhibitors	missing
4.02218	10.4125	hypo.clst.16815739	hypo	unknown	missing
7.43991	7.65997	hypo.clst.16888356	hypo	unknown	missing
7.57328	7.68126	hypo.clst.5170492	hypo	unknown	missing
7.24493	7.41131	K13525.1	K13525	Membrane trafficking	missing
-0.303433	5.15921	K07027.4	K07027	Glycan metabolism	missing
2.87413	13.409	hypo.clst.5910862	hypo	unknown	missing
-0.722994	3.21313	K19360.1	K19360	Chromosome and associated proteins	missing
4.08189	10.4033	K07341.1	K07341	Prokaryotic defense system	missing
-2.11326	15.2392	K00859.7	K00859	Pantothenate and CoA biosynthesis	missing
2.47136	11.8876	K03580.1	K03580	Transcription machinery	missing
3.31836	4.66377	K06885.1	K06885	Function unknown	missing
2.65489	11.6792	K09388.2	K09388	Function unknown	missing
2.40297	11.8369	K07445.1	K07445	Replication and repair	missing
2.40683	11.8295	hypo.clst.6285499	hypo	unknown	Prokaryotic defense system
3.11091	11.0998	hypo.clst.4085526	hypo	unknown	Prokaryotic defense system
2.33611	16.0754	K07075.10	K07075	Function unknown	missing
2.43636	11.86	K06922.1	K06922	Function unknown	missing
0.088393	6.36441	K00784.1	K00784	Transfer RNA biogenesis	missing
2.73131	9.79995	hypo.clst.8970686	hypo	unknown	missing
7.53433	7.25418	K18882.1	K18882	DNA replication proteins	missing
1.95364	10.6988	K03867.1	K03867	Glycosyltransferases	missing
3.74433	10.0294	K03931.1	K03931	General function prediction only	missing
0.536158	5.94144	K08963.1	K08963	Cysteine and methionine metabolism	missing
7.35339	7.77173	hypo.clst.10037783	hypo	unknown	missing
-0.219146	8.54073	hypo.clst.9740107	hypo	unknown	missing
-0.719415	7.83029	hypo.clst.2595946	hypo	unknown	missing
2.18629	6.49097	K05936.1	K05936	Porphyrin and chlorophyll metabolism	missing
7.51755	7.56225	K13993.6	K13993	Chaperones and folding catalysts	missing
7.26914	7.74196	K00205.1	K00205	Methane metabolism	missing
3.27461	4.70016	K02536.1	K02536	Lipopolysaccharide biosynthesis proteins	missing
3.6067	8.28412	K09116.1	K09116	Enzymes with EC numbers	missing
6.98638	7.70953	K09154.1	K09154	Function unknown	missing
4.25982	4.15339	K13730.1	K13730	Bacterial invasion of epithelial cells	missing
3.01805	9.46004	K01768.12	K01768	Purine metabolism	missing
0.299422	6.56991	K00942.1	K00942	Purine metabolism	missing
7.29315	7.77054	hypo.clst.825440	hypo	unknown	missing
2.71037	10.4406	K09020.1	K09020	Pyrimidine metabolism	missing
2.86601	13.3619	hypo.clst.16294420	hypo	unknown	Prokaryotic defense system
1.98888	12.044	K12460.1	K12460	Neurotrophin signaling pathway	missing
0.392887	5.73303	K01439.1	K01439	Peptidases and inhibitors	missing
-0.965658	9.29101	K00231.2	K00231	Porphyrin and chlorophyll metabolism	missing
4.34747	8.8281	hypo.clst.9235540	hypo	unknown	missing
7.39607	7.43835	K07178.3	K07178	Protein kinases	missing
7.34169	7.77028	hypo.clst.13672562	hypo	unknown	missing
2.55705	8.19793	K02197.4	K02197	Structural proteins	missing
4.23122	4.19549	K02523.1	K02523	Terpenoid backbone biosynthesis	missing
7.32505	7.79994	K06939.1	K06939	Function unknown	missing
7.37262	7.73543	K22012.1	K22012	Porphyrin and chlorophyll metabolism	missing
-3.93996	18.1425	K01890.2	K01890	Transfer RNA biogenesis	missing
2.56476	8.15531	K02195.1	K02195	ABC transporters	missing
-0.262503	7.32236	hypo.clst.18836809	hypo	unknown	Ribosome
3.16271	13.2703	K21919.1	K21919	Ubiquitin system	missing
3.58472	8.27145	K07235.2	K07235	Transfer RNA biogenesis	missing
-2.16608	4.19313	K22300.2	K22300	Transcription factors	missing
2.82662	2.98869	K18831.2	K18831	Transcription factors	missing
-1.76301	3.72036	hypo.clst.2139610	hypo	unknown	Prokaryotic defense system
7.48237	7.62855	hypo.clst.9755660	hypo	unknown	missing
3.4986	8.75048	K18678.2	K18678	Enzymes with EC numbers	missing
0.945439	6.02755	K01921.7	K01921	Peptidoglycan biosynthesis and degradation proteins	missing
3.01845	9.79205	K00681.1	K00681	Peptidases and inhibitors	missing
2.60619	9.66845	K01458.1	K01458	Glyoxylate and dicarboxylate metabolism	missing
-4.16488	11.9138	K01611.6	K01611	Cysteine and methionine metabolism	missing
7.43027	7.60905	K09149.1	K09149	Function unknown	missing
3.87188	3.57864	K03442.1	K03442	Transporters	missing
4.16197	9.19413	K09667.1	K09667	Chromosome and associated proteins	missing
2.99739	4.32662	K05595.1	K05595	Transporters	missing
3.89713	9.24184	K02638.2	K02638	Photosynthesis proteins	missing
7.38893	7.62318	K09139.1	K09139	Function unknown	missing
7.39615	7.70517	hypo.clst.14183395	hypo	unknown	missing
-0.304047	6.54183	hypo.clst.4033700	hypo	unknown	missing
3.36255	3.216	K07495.8	K07495	Replication and repair	missing
3.02335	4.73868	K22391.1	K22391	Folate biosynthesis	missing
-8.00632	12.4164	K22390.2	K22390	Others	missing
2.40672	11.1998	K07481.8	K07481	Replication and repair	missing
7.28606	7.78721	hypo.clst.10847340	hypo	unknown	missing
3.22931	4.44843	K20276.162	K20276	Quorum sensing	missing
4.25274	9.26442	K22390.3	K22390	Others	missing
4.65413	8.38353	K06045.2	K06045	Sesquiterpenoid and triterpenoid biosynthesis	missing
7.75743	7.60931	hypo.clst.3627982	hypo	unknown	Prokaryotic defense system
-0.109533	5.90486	hypo.clst.5927294	hypo	unknown	missing
4.87904	7.53142	K06384.1	K06384	Cell growth	missing
2.24882	8.58675	K05844.2	K05844	Ribosome biogenesis	missing
4.0769	10.3564	hypo.clst.1377487	hypo	unknown	missing
7.45736	7.61262	K09715.1	K09715	Function unknown	missing
-0.13857	8.52432	hypo.clst.1563485	hypo	unknown	missing
5.33783	10.062	K06196.8	K06196	Transporters	missing
7.3676	7.71384	K04093.8	K04093	Phenylalanine	missing
2.41017	11.8443	hypo.clst.10162965	hypo	unknown	Prokaryotic defense system
2.5239	11.9344	K06877.2	K06877	General function prediction only	missing
-1.61704	3.99414	hypo.clst.14053854	hypo	unknown	Prokaryotic defense system
2.58889	2.92338	hypo.clst.9278040	hypo	unknown	Prokaryotic defense system
7.53443	7.50349	K09746.1	K09746	Function unknown	missing
7.56971	7.52741	K07466.3	K07466	Transcription factors	missing
-1.22968	6.2955	K01101.1	K01101	Aminobenzoate degradation	missing
7.8314	5.77168	K06877.1	K06877	General function prediction only	missing
0.992245	9.64851	K01974.2	K01974	Enzymes with EC numbers	missing
0.110223	5.5026	K00096.1	K00096	Glycerophospholipid metabolism	missing
3.83141	14.0482	K07451.2	K07451	Prokaryotic defense system	missing
-1.91274	3.60066	K06223.1	K06223	DNA repair and recombination proteins	missing
4.2614	8.43586	K18910.3	K18910	Enzymes with EC numbers	missing
5.2799	10.2125	K03676.6	K03676	Chaperones and folding catalysts	missing
3.46923	11.2451	K19159.7	K19159	Prokaryotic defense system	missing
7.45752	7.44206	hypo.clst.9302811	hypo	unknown	missing
0.645732	6.08412	K00930.1	K00930	Arginine biosynthesis	missing
7.48653	7.59879	hypo.clst.12346337	hypo	unknown	missing
7.45351	7.51795	K08482.1	K08482	Signaling proteins	missing
3.30447	4.33318	K12524.1	K12524	Cysteine and methionine metabolism	missing
7.41639	7.54682	hypo.clst.3197235	hypo	unknown	missing
7.37948	7.40525	hypo.clst.8699442	hypo	unknown	missing
7.44251	7.54005	hypo.clst.17565315	hypo	unknown	missing
-1.01089	5.25102	hypo.clst.10459023	hypo	unknown	missing
3.32	4.67938	K01990.5	K01990	Transporters	missing
3.00126	4.12596	K15527.1	K15527	Enzymes with EC numbers	missing
4.47926	8.81998	hypo.clst.2439397	hypo	unknown	Other
2.55252	11.6115	K07039.4	K07039	Function unknown	missing
2.78653	11.2972	hypo.clst.4113774	hypo	unknown	missing
3.40388	11.4472	hypo.clst.10819099	hypo	unknown	Prokaryotic defense system
1.87558	9.55054	K01756.1	K01756	Purine metabolism	missing
-5.2756	6.37651	K06218.1	K06218	Prokaryotic defense system	missing
7.38663	7.75874	hypo.clst.9430707	hypo	unknown	missing
2.0458	9.88909	K02533.1	K02533	Transfer RNA biogenesis	missing
-0.496205	5.09385	hypo.clst.16448224	hypo	unknown	missing
1.09576	5.77364	K02032.1	K02032	Quorum sensing	missing
1.09662	5.77021	K02032.2	K02032	Quorum sensing	missing
7.75475	7.48394	K05896.3	K05896	Chromosome and associated proteins	missing
7.47283	7.60206	K21640.1	K21640	Transcription	missing
2.87379	13.449	hypo.clst.19234538	hypo	unknown	missing
4.15971	10.6688	K20541.5	K20541	Glycan metabolism	missing
-0.041633	5.27484	K00196.1	K00196	Methane metabolism	missing
4.46246	9.54267	hypo.clst.11103979	hypo	unknown	missing
0.003773	5.24328	K00077.2	K00077	Pantothenate and CoA biosynthesis	missing
3.29883	10.0277	K14673.1	K14673	Polyketide biosynthesis proteins	missing
7.18922	7.70355	K09720.1	K09720	Transcription factors	missing
0.316501	5.39842	K22083.2	K22083	Methane metabolism	missing
3.32859	8.35603	K05588.1	K05588	Oxidative phosphorylation	missing
0.640926	5.61379	K18331.1	K18331	Enzymes with EC numbers	missing
0.51385	5.62967	K17999.1	K17999	Enzymes with EC numbers	missing
3.04636	9.60602	hypo.clst.11389426	hypo	unknown	missing
3.25662	11.1715	hypo.clst.4497422	hypo	unknown	Prokaryotic defense system
-1.61601	3.94967	hypo.clst.14580522	hypo	unknown	Prokaryotic defense system
2.52445	3.19619	K14623.3	K14623	DNA repair and recombination proteins	missing
-1.41993	4.80411	hypo.clst.7983296	hypo	unknown	Prokaryotic defense system
-0.742952	6.75397	K03471.1	K03471	DNA replication proteins	missing
-4.69983	5.05314	K06993.3	K06993	Replication and repair	missing
3.09601	8.29443	K09138.2	K09138	Function unknown	missing
2.99967	10.1066	hypo.clst.3543163	hypo	unknown	missing
2.96816	10.0611	K02051.4	K02051	Transporters	missing
3.63386	11.0856	K07494.1	K07494	Replication and repair	missing
-1.61933	4.52636	hypo.clst.10296298	hypo	unknown	Prokaryotic defense system
7.25205	7.93275	hypo.clst.10258289	hypo	unknown	Prokaryotic defense system
2.71754	8.43145	K02586.1	K02586	Nitrogen metabolism	missing
2.72096	8.46027	K02590.1	K02590	Transcription	missing
2.68642	8.49343	K02589.1	K02589	Transcription	missing
2.70947	8.45624	K22899.1	K22899	Nitrogen metabolism	missing
2.6281	3.01681	K03655.3	K03655	DNA repair and recombination proteins	missing
3.397	8.36046	K09711.1	K09711	Lipoic acid metabolism	missing
2.56168	8.40947	K02437.1	K02437	Glyoxylate and dicarboxylate metabolism	missing
3.40761	8.86791	hypo.clst.5101741	hypo	unknown	missing
0.312153	5.58524	K21721.1	K21721	Biosynthesis of various secondary metabolites - part 3	missing
2.8939	13.3946	hypo.clst.13273651	hypo	unknown	missing
-0.468623	12.2456	K18843.5	K18843	Prokaryotic defense system	missing
-0.907322	15.4509	K02895.5	K02895	Ribosome	missing
-0.948826	15.5385	K02957.1	K02957	Ribosome	missing
-0.955737	15.5535	K02912.3	K02912	Ribosome	missing
7.2961	7.25895	K03047.1	K03047	Transcription machinery	missing
7.43901	7.64174	K13280.8	K13280	Peptidases and inhibitors	missing
3.32483	8.50874	hypo.clst.3264084	hypo	unknown	missing
7.39381	7.40587	K07583.2	K07583	Transfer RNA biogenesis	missing
7.27862	7.80652	K09740.1	K09740	Function unknown	missing
2.85305	13.3936	hypo.clst.17346309	hypo	unknown	Prokaryotic defense system
1.26168	5.7156	K16792.1	K16792	Methane metabolism	missing
2.52172	2.9402	K13730.5	K13730	Bacterial invasion of epithelial cells	missing
-2.49043	6.492	hypo.clst.388134	hypo	unknown	missing
4.43614	11.4253	hypo.clst.3098143	hypo	unknown	missing
0.258569	4.62716	K07095.1	K07095	Function unknown	missing
7.36726	7.7557	hypo.clst.10505444	hypo	unknown	missing
7.75824	7.58634	hypo.clst.9527353	hypo	unknown	missing
-4.7943	4.72395	K03969.1	K03969	Others	missing
7.53706	7.45176	K06965.2	K06965	Messenger RNA biogenesis	missing
7.4383	7.35424	hypo.clst.14786699	hypo	unknown	missing
7.3054	7.66069	K17105.1	K17105	Glycerophospholipid metabolism	missing
7.45847	7.57862	K13831.1	K13831	Methane metabolism	missing
0.651367	5.99914	K00800.2	K00800	Phenylalanine	missing
-0.771335	9.1598	hypo.clst.2584424	hypo	unknown	missing
-1.26255	7.85148	K06138.2	K06138	General function prediction only	missing
4.00374	9.36647	hypo.clst.7524655	hypo	unknown	missing
-1.43698	7.44785	K13280.10	K13280	Peptidases and inhibitors	missing
-0.708368	9.55359	hypo.clst.1564775	hypo	unknown	missing
7.2515	7.77442	K01992.51	K01992	Transporters	missing
7.29144	7.56545	hypo.clst.610581	hypo	unknown	missing
2.86548	13.4132	hypo.clst.6187281	hypo	unknown	missing
3.75825	4.31269	K23330.6	K23330	Ubiquitin system	missing
7.12467	7.44219	K20276.147	K20276	Quorum sensing	missing
4.31749	9.93525	K21449.371	K21449	Transporters	missing
3.83391	11.0636	hypo.clst.16481151	hypo	unknown	missing
3.77025	11.0802	K07494.3	K07494	Replication and repair	missing
-0.920241	15.5057	K02893.3	K02893	Ribosome	missing
4.15081	3.76408	K06859.2	K06859	Amino sugar and nucleotide sugar metabolism	missing
1.91371	6.33688	K00619.1	K00619	Arginine biosynthesis	missing
3.51571	5.87405	K03924.1	K03924	Enzymes with EC numbers	missing
-0.332335	6.11778	K00759.3	K00759	Exosome	missing
-0.366653	5.08316	K06200.1	K06200	Signaling proteins	missing
3.02538	4.42798	K23144.1	K23144	Polyketide sugar unit biosynthesis	missing
-1.06423	7.15351	K03431.1	K03431	Amino sugar and nucleotide sugar metabolism	missing
-0.904518	8.76813	K00963.1	K00963	Amino sugar and nucleotide sugar metabolism	missing
7.34122	7.81053	hypo.clst.704198	hypo	unknown	missing
7.25906	7.8483	hypo.clst.15558754	hypo	unknown	missing
-1.26434	9.20509	hypo.clst.18556967	hypo	unknown	Amino sugar and nucleotide sugar metabolism
7.3665	7.838	K07076.36	K07076	Function unknown	missing
3.29061	11.0167	K07076.40	K07076	Function unknown	missing
-1.51517	8.8736	K02474.1	K02474	Amino sugar and nucleotide sugar metabolism	missing
3.3284	11.0968	K07065.2	K07065	Function unknown	missing
7.35726	7.86977	K17592.1	K17592	Protein phosphatases and associated proteins	missing
7.34155	7.85561	K07076.10	K07076	Function unknown	missing
2.90351	5.2849	K02169.1	K02169	Biotin metabolism	missing
-1.56496	9.10445	hypo.clst.17648267	hypo	unknown	missing
-1.19272	9.2562	K18534.2	K18534	Ubiquinone and other terpenoid-quinone biosynthesis	missing
-1.59264	8.72582	K00633.1	K00633	Enzymes with EC numbers	missing
-1.47258	8.81056	K02377.1	K02377	Amino sugar and nucleotide sugar metabolism	missing
2.92105	13.4643	K12446.1	K12446	Amino sugar and nucleotide sugar metabolism	missing
-1.38447	8.96783	hypo.clst.605494	hypo	unknown	Amino sugar and nucleotide sugar metabolism
7.59639	7.39235	hypo.clst.1151286	hypo	unknown	missing
-1.58107	8.7805	K00754.11	K00754	Enzymes with EC numbers	missing
-1.51681	9.38474	hypo.clst.7274494	hypo	unknown	missing
-1.31005	9.34721	K00612.1	K00612	Enzymes with EC numbers	missing
-1.40078	9.24313	K00067.3	K00067	O-Antigen nucleotide sugar biosynthesis	missing
-1.00199	9.26168	K00568.1	K00568	Ubiquinone and other terpenoid-quinone biosynthesis	missing
-1.5689	8.6698	K19423.1	K19423	Glycosyltransferases	missing
2.50478	2.94955	K03655.6	K03655	DNA repair and recombination proteins	missing
7.42014	7.48922	K06943.2	K06943	Ribosome biogenesis	missing
4.04997	10.5348	hypo.clst.7097275	hypo	unknown	missing
3.00512	11.9084	hypo.clst.14259565	hypo	unknown	Prokaryotic defense system
1.19288	11.6737	K07503.2	K07503	Enzymes with EC numbers	missing
0.180887	6.56513	K01151.1	K01151	DNA repair and recombination proteins	missing
3.25986	11.1513	hypo.clst.7576769	hypo	unknown	Prokaryotic defense system
3.78503	8.84908	K10773.2	K10773	DNA repair and recombination proteins	missing
3.81207	3.84587	K06989.1	K06989	Nicotinate and nicotinamide metabolism	missing
2.81498	9.66707	K09181.1	K09181	Others	missing
-0.219922	6.61916	K02433.1	K02433	Mitochondrial biogenesis	missing
3.86903	10.1622	K10716.17	K10716	Transporters	missing
0.994204	4.73415	K01628.1	K01628	Fructose and mannose metabolism	missing
7.45794	7.66525	K19712.1	K19712	Porphyrin and chlorophyll metabolism	missing
7.36869	7.71859	hypo.clst.48090	hypo	unknown	missing
7.42406	7.66073	hypo.clst.5942246	hypo	unknown	missing
2.2332	11.8737	K07448.7	K07448	Prokaryotic defense system	missing
7.38443	7.82471	hypo.clst.17108116	hypo	unknown	missing
7.41132	7.46516	K04566.1	K04566	Transfer RNA biogenesis	missing
7.4032	7.88272	K07076.39	K07076	Function unknown	missing
1.01014	4.60767	K02118.1	K02118	Oxidative phosphorylation	missing
1.0549	4.59927	K02122.2	K02122	Oxidative phosphorylation	missing
-1.1045	9.30076	K00721.4	K00721	Glycosyltransferases	missing
2.8774	13.435	hypo.clst.9004150	hypo	unknown	missing
-1.52578	9.12295	K01790.2	K01790	O-Antigen nucleotide sugar biosynthesis	missing
-1.36731	8.47049	K01710.1	K01710	O-Antigen nucleotide sugar biosynthesis	missing
-1.38123	8.48528	K00067.1	K00067	O-Antigen nucleotide sugar biosynthesis	missing
7.37937	7.83286	hypo.clst.18144487	hypo	unknown	Prokaryotic defense system
-1.36165	8.44097	K00973.1	K00973	O-Antigen nucleotide sugar biosynthesis	missing
7.31732	7.86883	hypo.clst.19461577	hypo	unknown	missing
7.38827	7.72989	K09144.2	K09144	Function unknown	missing
-1.40004	8.71409	K16870.1	K16870	Glycosyltransferases	missing
-1.60381	8.72089	K19002.1	K19002	Glycosyltransferases	missing
-1.62336	8.59733	K16710.1	K16710	Glycan metabolism	missing
2.98044	7.06114	K22907.1	K22907	Glycan metabolism	missing
2.19103	6.47312	K02188.1	K02188	Porphyrin and chlorophyll metabolism	missing
2.54662	8.17509	K02194.1	K02194	ABC transporters	missing
3.30591	9.43163	K13924.1	K13924	Two-component system	missing
2.46777	7.87209	K00575.2	K00575	Two-component system	missing
2.40693	7.57118	K03411.1	K03411	Bacterial motility proteins	missing
7.74454	7.29562	K09156.1	K09156	Cell motility	missing
-4.87526	4.90316	K03406.19	K03406	Two-component system	missing
7.67183	7.19777	K07333.2	K07333	Secretion system	missing
7.6666	7.18958	K07332.4	K07332	Secretion system	missing
7.65987	7.2163	K07331.1	K07331	Secretion system	missing
7.67064	7.21104	K07329.3	K07329	Secretion system	missing
7.66872	7.22152	K07330.2	K07330	Secretion system	missing
-4.48432	18.3117	K09230.14	K09230	Transcription factors	missing
7.61038	7.25209	K07325.3	K07325	Secretion system	missing
-0.251099	3.4968	K20276.6	K20276	Quorum sensing	missing
5.57591	11.8805	K01719.2	K01719	Porphyrin and chlorophyll metabolism	missing
7.43753	7.59556	K07013.1	K07013	Function unknown	missing
2.86739	8.98423	K07131.3	K07131	Function unknown	missing
7.55559	7.26545	K04798.1	K04798	Chaperones and folding catalysts	missing
7.42685	7.40528	K17104.1	K17104	Glycerophospholipid metabolism	missing
3.64896	4.42681	hypo.clst.16812820	hypo	unknown	missing
4.27022	9.12091	K01183.30	K01183	Amino sugar and nucleotide sugar metabolism	missing
4.12352	10.3337	hypo.clst.13780167	hypo	unknown	missing
7.36177	7.70381	K22224.1	K22224	Lipid biosynthesis proteins	missing
7.28509	7.78404	K01905.1	K01905	Lipid biosynthesis proteins	missing
4.12235	10.0321	K00261.1	K00261	Exosome	missing
0.703583	5.98064	K02823.1	K02823	Pyrimidine metabolism	missing
4.07046	10.0974	K00826.2	K00826	Cysteine and methionine metabolism	missing
7.85148	7.42575	K09148.1	K09148	Function unknown	missing
7.08409	7.77125	K09128.1	K09128	Function unknown	missing
7.47327	7.30082	K07142.1	K07142	Folate biosynthesis	missing
-0.066295	6.21103	K06882.1	K06882	Function unknown	missing
7.46116	7.52952	K07131.8	K07131	Function unknown	missing
4.14296	11.9266	K07131.1	K07131	Function unknown	missing
3.02763	8.86374	K06945.3	K06945	Function unknown	missing
2.73708	7.27584	K04652.1	K04652	Chaperones and folding catalysts	missing
2.35377	6.55715	K00384.1	K00384	Selenocompound metabolism	missing
3.477	11.2456	hypo.clst.10554439	hypo	unknown	Prokaryotic defense system
-1.64579	3.81684	K07039.5	K07039	Function unknown	missing
-1.40817	3.44603	K01153.4	K01153	Prokaryotic defense system	missing
1.9537	11.9649	K03726.3	K03726	Enzymes with EC numbers	missing
2.30889	11.8046	hypo.clst.10875203	hypo	unknown	Prokaryotic defense system
-1.4198	3.45142	K01154.4	K01154	Prokaryotic defense system	missing
2.31643	11.806	K13730.12	K13730	Bacterial invasion of epithelial cells	missing
-1.42031	3.43856	K03427.1	K03427	Prokaryotic defense system	missing
5.14814	4.45078	K08604.3	K08604	Peptidases and inhibitors	missing
7.33646	7.79395	hypo.clst.9098857	hypo	unknown	missing
-0.011999	8.76792	hypo.clst.13106714	hypo	unknown	Prokaryotic defense system
1.84339	5.56961	K01649.1	K01649	Pyruvate metabolism	missing
2.85649	3.2406	hypo.clst.15695263	hypo	unknown	Prokaryotic defense system
2.87936	8.11003	K02574.1	K02574	Energy metabolism	missing
-0.872005	5.68376	hypo.clst.12691555	hypo	unknown	missing
7.38392	7.7433	hypo.clst.4263078	hypo	unknown	missing
7.60748	7.73406	hypo.clst.14172551	hypo	unknown	missing
7.40749	7.42051	K07573.2	K07573	Messenger RNA biogenesis	missing
3.85505	5.27314	K14163.3	K14163	Transfer RNA biogenesis	missing
4.47542	6.49767	K03932.1	K03932	Secondary metabolism	missing
7.24785	7.75794	hypo.clst.18501327	hypo	unknown	missing
7.41182	7.80253	hypo.clst.6457709	hypo	unknown	missing
-0.302164	5.75322	K04070.1	K04070	Enzymes with EC numbers	missing
-0.425462	5.00279	K01480.1	K01480	Arginine and proline metabolism	missing
7.11602	7.70917	K01499.1	K01499	Methane metabolism	missing
3.17171	9.21438	K11354.2	K11354	Protein kinases	missing
3.2371	9.22277	K02485.2	K02485	Two-component system	missing
3.30147	9.1842	K00936.5	K00936	Protein kinases	missing
3.21452	9.2517	K11355.1	K11355	Two-component system	missing
3.32457	9.26866	K13587.4	K13587	Protein kinases	missing
0.258582	5.33206	K03498.1	K03498	Transporters	missing
7.49593	7.79624	hypo.clst.13664310	hypo	unknown	missing
1.01717	4.60948	K02119.1	K02119	Oxidative phosphorylation	missing
1.2766	5.69747	K16793.1	K16793	Methane metabolism	missing
2.75643	7.28695	K14069.1	K14069	Enzymes with EC numbers	missing
0.05133	5.3709	K05825.1	K05825	Lysine biosynthesis	missing
-1.03292	4.92373	K15971.1	K15971	Biosynthesis of type II polyketide products	missing
-1.53896	9.22365	K15256.3	K15256	Transfer RNA biogenesis	missing
-1.37109	8.54765	K17462.3	K17462	Cysteine and methionine metabolism	missing
7.41093	7.6584	hypo.clst.1262175	hypo	unknown	missing
7.424	7.6956	hypo.clst.12473176	hypo	unknown	missing
-6.98059	7.08559	K21029.1	K21029	Sulfur relay system	missing
7.3321	7.69925	K02379.3	K02379	Energy metabolism	missing
7.15454	7.20149	K03926.1	K03926	Others	missing
2.66039	8.28641	K03635.1	K03635	Folate biosynthesis	missing
4.30265	10.5373	K03636.1	K03636	Sulfur relay system	missing
3.42069	10.9411	hypo.clst.16183537	hypo	unknown	Other
7.44733	7.5484	K07108.2	K07108	Function unknown	missing
0.236655	6.45705	hypo.clst.5909907	hypo	unknown	missing
7.31741	7.84915	hypo.clst.12173056	hypo	unknown	missing
7.18047	7.87143	hypo.clst.6527014	hypo	unknown	missing
3.4991	4.30037	K23775.32	K23775	Transcription factors	missing
3.79875	10.8278	K09803.6	K09803	Function unknown	missing
0.234042	5.3785	K03499.2	K03499	Transporters	missing
7.41885	7.29156	K00150.1	K00150	Glycolysis / Gluconeogenesis	missing
0.372828	5.54465	K06964.1	K06964	Function unknown	missing
2.88122	13.4373	K15837.2	K15837	Chromosome and associated proteins	missing
3.28258	4.45603	K05520.2	K05520	Peptidases and inhibitors	missing
1.14642	8.0821	K01867.1	K01867	Transfer RNA biogenesis	missing
7.38363	7.82182	hypo.clst.6679941	hypo	unknown	Prokaryotic defense system
4.27924	9.19907	K20276.72	K20276	Quorum sensing	missing
7.47392	7.37767	K06932.1	K06932	Transfer RNA biogenesis	missing
-1.05055	9.28107	hypo.clst.12694749	hypo	unknown	missing
7.37508	7.79002	K07076.35	K07076	Function unknown	missing
3.56159	3.97936	K00133.1	K00133	Cysteine and methionine metabolism	missing
7.36571	7.53932	K07076.42	K07076	Function unknown	missing
3.22321	8.40833	K02199.2	K02199	Chaperones and folding catalysts	missing
0.232534	5.41361	K07321.1	K07321	Cell growth	missing
7.64776	7.58308	hypo.clst.15595525	hypo	unknown	missing
7.39451	7.68566	K21610.1	K21610	Porphyrin and chlorophyll metabolism	missing
3.40653	8.62652	hypo.clst.2438175	hypo	unknown	missing
-1.47897	4.78223	K01342.3	K01342	Peptidases and inhibitors	missing
7.33188	7.82492	hypo.clst.12175066	hypo	unknown	missing
3.4272	4.45451	K09022.1	K09022	Enzymes with EC numbers	missing
7.45871	7.30003	K09722.1	K09722	beta-Alanine metabolism	missing
3.54172	9.29585	hypo.clst.2365169	hypo	unknown	missing
3.61025	9.17929	K13057.1	K13057	Starch and sucrose metabolism	missing
3.64302	8.12895	K07315.3	K07315	Transcription machinery	missing
6.96558	12.0042	K21449.409	K21449	Transporters	missing
6.95572	12.0074	hypo.clst.17972010	hypo	unknown	missing
6.95008	12.0012	hypo.clst.16520368	hypo	unknown	Secretion system
6.95886	12.0073	hypo.clst.10719124	hypo	unknown	Other
-5.25055	12.0283	K06903.1	K06903	Function unknown	missing
6.95398	12.0049	hypo.clst.16112975	hypo	unknown	missing
5.18717	4.44005	K11904.1	K11904	Secretion system	missing
-5.76568	11.5106	K06905.3	K06905	Function unknown	missing
6.96623	12.0084	hypo.clst.18583443	hypo	unknown	Secretion system
6.96681	12.0076	hypo.clst.12540602	hypo	unknown	missing
6.96661	12.0079	hypo.clst.17397251	hypo	unknown	Secretion system
6.96596	12.008	hypo.clst.5812956	hypo	unknown	missing
-5.31808	11.9438	K06907.1	K06907	Function unknown	missing
6.96867	12.0052	hypo.clst.19036436	hypo	unknown	Other
6.95823	11.9871	hypo.clst.19205252	hypo	unknown	missing
5.21871	11.7415	K01835.1	K01835	Purine metabolism	missing
1.35909	6.72478	K14941.1	K14941	Methane metabolism	missing
3.41348	10.3559	K07068.1	K07068	Function unknown	missing
0.597947	6.18777	K03615.1	K03615	Enzymes with EC numbers	missing
0.642759	6.20778	K03614.1	K03614	Enzymes with EC numbers	missing
0.599591	6.19606	K03612.1	K03612	Energy metabolism	missing
0.604403	6.19535	K03613.1	K03613	Energy metabolism	missing
0.607867	6.18398	K03617.1	K03617	Energy metabolism	missing
0.574358	6.17813	K03616.2	K03616	Enzymes with EC numbers	missing
-1.73035	3.78742	hypo.clst.16998962	hypo	unknown	Prokaryotic defense system
-1.7187	3.70153	hypo.clst.3099727	hypo	unknown	Prokaryotic defense system
3.25399	5.17569	K03561.9	K03561	Transporters	missing
-5.1705	6.2443	hypo.clst.13885725	hypo	unknown	Prokaryotic defense system
3.92184	10.6007	hypo.clst.11392326	hypo	unknown	missing
3.95404	10.5959	hypo.clst.969680	hypo	unknown	missing
7.24826	7.17892	K07049.1	K07049	General function prediction only	missing
3.42963	10.3319	K00320.1	K00320	Methane metabolism	missing
-1.61438	8.57074	K22162.1	K22162	Enzymes with EC numbers	missing
7.21737	7.22813	K00952.1	K00952	Nicotinate and nicotinamide metabolism	missing
2.81583	13.4512	hypo.clst.13952850	hypo	unknown	Prokaryotic defense system
4.26825	9.29782	K12132.26	K12132	Protein kinases	missing
2.66387	8.87579	K07090.1	K07090	Function unknown	missing
3.59375	8.12851	K07089.3	K07089	Function unknown	missing
3.61215	8.15216	K03671.18	K03671	Chaperones and folding catalysts	missing
3.63947	8.13841	hypo.clst.14393416	hypo	unknown	missing
3.63286	8.18924	K06196.2	K06196	Transporters	missing
5.30438	10.0072	K16264.1	K16264	Transporters	missing
7.23097	7.86102	hypo.clst.1200238	hypo	unknown	missing
-0.142387	8.53104	K06196.5	K06196	Transporters	missing
3.8842	11.0682	hypo.clst.13223248	hypo	unknown	missing
3.75636	11.0939	K07494.2	K07494	Replication and repair	missing
3.03044	11.5576	hypo.clst.3833054	hypo	unknown	missing
2.9891	11.5796	hypo.clst.14844389	hypo	unknown	Prokaryotic defense system
3.5024	11.5908	hypo.clst.8519568	hypo	unknown	Prokaryotic defense system
7.26266	7.82468	hypo.clst.6653462	hypo	unknown	missing
7.29361	7.80071	hypo.clst.7224979	hypo	unknown	missing
4.19452	10.1956	K20608.1	K20608	Peptidases and inhibitors	missing
7.5041	7.40955	K02869.1	K02869	Ribosome	missing
7.47063	7.37481	K02864.4	K02864	Ribosome	missing
3.87951	4.48986	K01613.2	K01613	Glycerophospholipid metabolism	missing
2.8779	13.4302	hypo.clst.4514337	hypo	unknown	missing
7.56064	7.62366	hypo.clst.7705895	hypo	unknown	missing
7.49523	7.56277	hypo.clst.3892541	hypo	unknown	missing
3.11452	8.27589	K15495.1	K15495	ABC transporters	missing
-2.81455	3.96136	K06218.10	K06218	Prokaryotic defense system	missing
3.24937	11.1743	hypo.clst.3179744	hypo	unknown	Prokaryotic defense system
1.693	11.8755	hypo.clst.663622	hypo	unknown	missing
3.28062	8.51089	hypo.clst.19523926	hypo	unknown	missing
3.07773	8.27414	K15497.1	K15497	ABC transporters	missing
2.61712	11.5276	hypo.clst.4140413	hypo	unknown	Prokaryotic defense system
3.0123	11.2415	hypo.clst.16265191	hypo	unknown	Prokaryotic defense system
7.46156	7.51393	K04800.1	K04800	DNA replication proteins	missing
-0.413007	3.45239	K12132.8	K12132	Protein kinases	missing
2.19978	11.8747	hypo.clst.9674399	hypo	unknown	Prokaryotic defense system
3.86497	3.55645	K03718.1	K03718	Transcription factors	missing
4.77982	11.1244	K12953.1	K12953	Enzymes with EC numbers	missing
7.34243	7.4191	K03330.1	K03330	Aminoacyl-tRNA biosynthesis	missing
4.77732	5.61129	hypo.clst.7189236	hypo	unknown	Prokaryotic defense system
2.84883	13.406	hypo.clst.15607626	hypo	unknown	missing
4.82348	11.1644	K21785.1	K21785	Prodigiosin biosynthesis	missing
3.91049	10.6028	K05714.1	K05714	Phenylalanine metabolism	missing
3.50706	9.83022	hypo.clst.16250810	hypo	unknown	missing
7.64903	7.48892	K09119.1	K09119	Transfer RNA biogenesis	missing
2.62073	11.9103	hypo.clst.2171576	hypo	unknown	Prokaryotic defense system
3.2507	11.0984	hypo.clst.10485047	hypo	unknown	Prokaryotic defense system
-0.169624	4.72133	K07076.5	K07076	Function unknown	missing
2.53914	3.90754	K09132.1	K09132	Function unknown	missing
4.22858	9.35899	K08651.2	K08651	Peptidases and inhibitors	missing
3.6939	9.44171	hypo.clst.9926550	hypo	unknown	missing
0.278698	6.56314	K03550.1	K03550	DNA repair and recombination proteins	missing
7.40603	7.65866	hypo.clst.14482089	hypo	unknown	missing
-6.2929	6.21581	hypo.clst.8296848	hypo	unknown	missing
-0.096514	5.92108	K03455.1	K03455	Transport	missing
-2.19849	15.2147	K02319.1	K02319	DNA replication proteins	missing
4.09125	9.70856	K03641.3	K03641	Transporters	missing
3.03464	4.26458	K08289.1	K08289	Purine metabolism	missing
-5.66653	10.8912	K00560.2	K00560	Pyrimidine metabolism	missing
7.43719	7.52244	hypo.clst.3443660	hypo	unknown	missing
3.08623	4.67893	K03183.1	K03183	Ubiquinone and other terpenoid-quinone biosynthesis	missing
-5.85308	8.30495	K01358.2	K01358	Peptidases and inhibitors	missing
7.46272	7.65604	K01953.3	K01953	Peptidases and inhibitors	missing
3.41423	11.2266	hypo.clst.4696874	hypo	unknown	Prokaryotic defense system
3.74328	9.95638	K21377.1	K21377	Enzymes with EC numbers	missing
7.32442	7.79129	K01641.2	K01641	Butanoate metabolism	missing
7.35117	7.78062	K21611.1	K21611	Porphyrin and chlorophyll metabolism	missing
3.45088	8.81173	hypo.clst.6171685	hypo	unknown	missing
7.06119	7.76894	K11261.1	K11261	Methane metabolism	missing
1.82546	5.07414	K00179.1	K00179	Enzymes with EC numbers	missing
-0.55991	6.2136	K00927.1	K00927	Exosome	missing
7.46499	7.56849	hypo.clst.16101100	hypo	unknown	missing
0.629576	6.00641	K01755.1	K01755	Exosome	missing
7.24914	7.21501	K03833.3	K03833	Translation factors	missing
7.42625	7.46674	K00762.4	K00762	Pyrimidine metabolism	missing
-1.06248	9.29713	K07755.3	K07755	Enzymes with EC numbers	missing
7.39583	7.74515	hypo.clst.14933595	hypo	unknown	missing
2.43482	11.8295	K06131.3	K06131	Glycerophospholipid metabolism	missing
7.37352	7.68797	hypo.clst.2990056	hypo	unknown	missing
7.37338	7.72204	hypo.clst.9454517	hypo	unknown	missing
-1.84868	8.50418	K19003.1	K19003	Glycosyltransferases	missing
4.1899	10.1098	K05982.1	K05982	DNA repair and recombination proteins	missing
7.38873	7.6853	hypo.clst.13102849	hypo	unknown	Other
2.86474	13.3469	hypo.clst.18174833	hypo	unknown	Prokaryotic defense system
7.88959	7.55555	K22222.4	K22222	Cytoskeleton proteins	missing
7.49854	7.65402	K10747.1	K10747	DNA repair and recombination proteins	missing
3.97866	8.62844	hypo.clst.15859014	hypo	unknown	Other
-8.00327	12.4253	K12484.7	K12484	Membrane trafficking	missing
-0.151174	4.36094	K13444.5	K13444	Lysosome	missing
7.36897	7.91127	hypo.clst.18852522	hypo	unknown	Prokaryotic defense system
2.87818	13.4455	hypo.clst.18900302	hypo	unknown	missing
7.37132	7.82069	K06218.13	K06218	Prokaryotic defense system	missing
7.44162	7.67743	K03892.15	K03892	Transcription factors	missing
7.31839	7.65615	K17836.7	K17836	Antimicrobial resistance genes	missing
4.37174	9.06649	K20543.32	K20543	Transporters	missing
3.74679	9.41303	hypo.clst.6044870	hypo	unknown	missing
3.30281	11.0583	hypo.clst.2194555	hypo	unknown	Prokaryotic defense system
0.708924	6.23548	rRNA	rRNA	unknown	missing
2.23791	6.49865	K05934.1	K05934	Porphyrin and chlorophyll metabolism	missing
4.53119	8.73605	K01737.5	K01737	Transfer RNA biogenesis	missing
7.42383	7.62534	K00918.1	K00918	Methane metabolism	missing
7.40066	7.71271	K09143.1	K09143	Function unknown	missing
1.70633	5.91522	K01658.1	K01658	Quorum sensing	missing
1.70049	5.92995	K01657.1	K01657	Quorum sensing	missing
2.94192	3.3596	K13655.1	K13655	Transcription factors	missing
7.39872	7.85714	hypo.clst.12546679	hypo	unknown	missing
0.641011	5.56975	K01933.1	K01933	Purine metabolism	missing
4.28145	3.78165	K03307.2	K03307	Transport	missing
7.48036	7.60357	K23307.1	K23307	Signaling proteins	missing
-0.223474	6.33936	K11212.1	K11212	Methane metabolism	missing
1.80838	8.69936	K03151.2	K03151	Transfer RNA biogenesis	missing
7.4622	7.56928	hypo.clst.4848463	hypo	unknown	missing
2.37516	3.33669	K07459.2	K07459	Replication and repair	missing
2.32735	3.3418	K07459.1	K07459	Replication and repair	missing
7.56179	7.89327	hypo.clst.18575629	hypo	unknown	Prokaryotic defense system
2.86025	13.4563	K23095.1	K23095	Ubiquinone and other terpenoid-quinone biosynthesis	missing
7.20249	7.67776	hypo.clst.13891721	hypo	unknown	missing
7.29293	7.76159	hypo.clst.13192858	hypo	unknown	Other
7.39309	7.83486	hypo.clst.16682418	hypo	unknown	Prokaryotic defense system
2.83681	13.3887	hypo.clst.14012109	hypo	unknown	Prokaryotic defense system
-1.11328	9.28464	hypo.clst.8297501	hypo	unknown	missing
2.90749	4.76769	K22278.13	K22278	Enzymes with EC numbers	missing
7.60837	7.42899	hypo.clst.10306319	hypo	unknown	missing
7.40119	7.78078	hypo.clst.1147775	hypo	unknown	Prokaryotic defense system
5.30517	11.902	K02446.1	K02446	Methane metabolism	missing
7.44187	7.55417	K03168.4	K03168	DNA repair and recombination proteins	missing
7.38883	7.7281	hypo.clst.12371570	hypo	unknown	missing
0.980156	8.14505	K01892.2	K01892	Transfer RNA biogenesis	missing
3.98366	12.3369	hypo.clst.10157228	hypo	unknown	Prokaryotic defense system
5.27292	10.2464	hypo.clst.6946525	hypo	unknown	missing
5.21071	10.1898	K17686.1	K17686	Platinum drug resistance	missing
7.23814	7.7011	hypo.clst.3092307	hypo	unknown	missing
3.2158	8.60248	K01069.2	K01069	Pyruvate metabolism	missing
3.21556	8.59538	K21147.3	K21147	Sulfur relay system	missing
3.00162	3.89183	K02217.1	K02217	Enzymes with EC numbers	missing
-0.803607	4.98021	K05919.1	K05919	Enzymes with EC numbers	missing
0.283716	6.98169	K22405.1	K22405	Enzymes with EC numbers	missing
-0.115231	5.32294	K12264.1	K12264	Energy metabolism	missing
3.42674	8.84434	hypo.clst.10726355	hypo	unknown	missing
-0.506668	4.99178	K19824.1	K19824	Energy metabolism	missing
7.19558	7.87701	hypo.clst.3605372	hypo	unknown	missing
0.244846	5.45138	K12264.2	K12264	Energy metabolism	missing
2.97111	8.76205	K01607.16	K01607	Benzoate degradation	missing
3.32522	8.81659	hypo.clst.8965532	hypo	unknown	missing
3.25647	8.78788	K03386.1	K03386	Exosome	missing
3.43408	8.80611	hypo.clst.294354	hypo	unknown	missing
7.28037	7.91873	hypo.clst.17851710	hypo	unknown	Prokaryotic defense system
-0.706746	5.01554	K18915.1	K18915	Enzymes with EC numbers	missing
7.30437	7.77272	K22882.1	K22882	Enzymes with EC numbers	missing
3.18722	11.1833	hypo.clst.12598352	hypo	unknown	Prokaryotic defense system
-0.892694	4.99293	hypo.clst.18747115	hypo	unknown	Energy metabolism
7.3021	7.87969	hypo.clst.8149144	hypo	unknown	missing
4.37891	9.03302	K05384.1	K05384	Photosynthesis proteins	missing
2.53128	8.59006	K00362.1	K00362	Nitrogen metabolism	missing
3.23208	8.59169	hypo.clst.14776926	hypo	unknown	missing
3.40336	8.39096	hypo.clst.9645009	hypo	unknown	missing
2.83407	13.4992	hypo.clst.4978046	hypo	unknown	missing
7.28447	7.78276	K21816.1	K21816	Enzymes with EC numbers	missing
-0.163601	7.03287	K04763.31	K04763	Chromosome and associated proteins	missing
7.38471	7.57777	hypo.clst.11558127	hypo	unknown	missing
7.83344	7.6308	hypo.clst.9813201	hypo	unknown	missing
7.274	7.6657	K03422.1	K03422	Methane metabolism	missing
7.2874	7.80281	hypo.clst.12451697	hypo	unknown	missing
7.24457	7.799	K02004.62	K02004	Transporters	missing
1.65624	10.6792	K07485.6	K07485	Replication and repair	missing
7.53558	7.35143	K03242.1	K03242	RNA transport	missing
0.716305	6.06071	K07158.1	K07158	Function unknown	missing
3.24643	11.1688	K07075.3	K07075	Function unknown	missing
3.24011	11.1203	hypo.clst.10378212	hypo	unknown	Prokaryotic defense system
4.13262	10.6948	hypo.clst.6214061	hypo	unknown	missing
4.13136	10.6503	hypo.clst.13128477	hypo	unknown	missing
4.12782	10.7161	hypo.clst.12100018	hypo	unknown	missing
-2.05321	15.3102	K03798.2	K03798	Peptidases and inhibitors	missing
2.75394	4.33993	K06167.1	K06167	Phosphonate and phosphinate metabolism	missing
3.56433	8.40123	hypo.clst.9252622	hypo	unknown	missing
-0.13157	6.13145	K04488.2	K04488	Energy metabolism	missing
3.2471	9.22387	K02491.2	K02491	Protein kinases	missing
3.24044	9.22369	K13533.1	K13533	Protein kinases	missing
7.53396	7.5056	K07398.1	K07398	Protein processing	missing
1.79488	9.57985	K23265.1	K23265	Purine metabolism	missing
1.80136	9.58813	K23264.1	K23264	Purine metabolism	missing
3.6872	9.10892	hypo.clst.12474617	hypo	unknown	missing
7.14851	7.34179	K20276.54	K20276	Quorum sensing	missing
4.23004	9.20044	K01183.29	K01183	Amino sugar and nucleotide sugar metabolism	missing
7.39049	7.8012	K12342.5	K12342	Secretion system	missing
7.24038	7.78016	hypo.clst.6429341	hypo	unknown	missing
4.45157	8.83117	K22390.7	K22390	Others	missing
0.684088	6.98677	K01512.1	K01512	Pyruvate metabolism	missing
7.20233	7.74288	hypo.clst.2071412	hypo	unknown	missing
2.83285	8.71503	K03561.11	K03561	Transporters	missing
2.93093	4.36946	hypo.clst.8268710	hypo	unknown	missing
7.84851	7.44139	K01170.2	K01170	Transfer RNA biogenesis	missing
7.40106	7.71436	hypo.clst.12001140	hypo	unknown	missing
4.53736	11.4452	hypo.clst.175892	hypo	unknown	missing
3.28837	4.67649	K05685.1	K05685	ABC transporters	missing
-0.486425	5.1402	K03839.2	K03839	Energy metabolism	missing
3.14921	9.35235	hypo.clst.641955	hypo	unknown	missing
7.42015	7.57252	K07746.10	K07746	Prokaryotic defense system	missing
3.30838	3.83935	K10716.2	K10716	Transporters	missing
-0.068594	5.6525	K03768.2	K03768	Chaperones and folding catalysts	missing
-1.6896	4.48768	K07486.7	K07486	Replication and repair	missing
7.30358	7.55889	hypo.clst.15085782	hypo	unknown	missing
7.68862	7.32151	K07052.30	K07052	Function unknown	missing
7.35762	7.76378	hypo.clst.10847335	hypo	unknown	missing
7.42872	7.72024	K23356.1	K23356	Transcription factors	missing
-0.112528	4.67263	hypo.clst.14409894	hypo	unknown	missing
-1.12179	9.22228	K15521.1	K15521	Enzymes with EC numbers	missing
0.51551	5.03269	hypo.clst.2522631	hypo	unknown	Other
4.3192	3.73469	K12308.3	K12308	Galactose metabolism	missing
3.35363	9.39498	K09931.3	K09931	Function unknown	missing
2.09384	8.78029	K03688.1	K03688	Cofactor metabolism	missing
-0.673935	6.77441	hypo.clst.14704734	hypo	unknown	missing
7.14442	7.22427	K07050.1	K07050	Transfer RNA biogenesis	missing
7.48104	7.4816	K07462.2	K07462	DNA repair and recombination proteins	missing
7.53721	7.46934	K03074.2	K03074	Secretion system	missing
5.32562	9.99405	K00948.3	K00948	Purine metabolism	missing
7.29323	7.88037	hypo.clst.11575454	hypo	unknown	Prokaryotic defense system
4.20335	9.46632	hypo.clst.3451410	hypo	unknown	Prokaryotic defense system
3.53534	11.3228	K18828.5	K18828	Transfer RNA biogenesis	missing
4.17491	10.1963	K01081.15	K01081	Purine metabolism	missing
4.06494	10.1227	K16881.1	K16881	Amino sugar and nucleotide sugar metabolism	missing
7.86627	7.44674	K01802.8	K01802	Enzymes with EC numbers	missing
3.91099	9.87356	hypo.clst.15358762	hypo	unknown	missing
3.9082	9.836	hypo.clst.7560594	hypo	unknown	missing
1.48202	5.67508	K01687.1	K01687	Pantothenate and CoA biosynthesis	missing
7.45145	7.66912	hypo.clst.10306322	hypo	unknown	missing
3.65052	11.208	K07485.3	K07485	Replication and repair	missing
3.65025	4.13018	K20276.124	K20276	Quorum sensing	missing
7.33006	7.79029	hypo.clst.11716264	hypo	unknown	missing
4.30127	9.17818	K13276.1	K13276	Peptidases and inhibitors	missing
7.40252	7.6767	hypo.clst.18753868	hypo	unknown	missing
2.51023	4.3956	K03574.2	K03574	DNA repair and recombination proteins	missing
3.25175	11.0726	hypo.clst.1159875	hypo	unknown	Prokaryotic defense system
0.272259	7.04459	K03630.1	K03630	Replication and repair	missing
2.40675	11.8437	K07445.3	K07445	Replication and repair	missing
2.6162	11.6551	hypo.clst.4632622	hypo	unknown	Prokaryotic defense system
7.41174	7.79799	hypo.clst.12830220	hypo	unknown	missing
7.50568	7.72424	hypo.clst.16921326	hypo	unknown	Prokaryotic defense system
3.53558	5.75746	K07114.1	K07114	Transporters	missing
3.53346	5.74988	hypo.clst.2022863	hypo	unknown	Other
2.53214	16.756	K01734.1	K01734	Propanoate metabolism	missing
4.06771	8.88036	K20276.174	K20276	Quorum sensing	missing
3.24024	5.19662	K03561.1	K03561	Transporters	missing
2.60572	9.08935	hypo.clst.5164587	hypo	unknown	missing
1.63498	8.46465	K17713.1	K17713	Transporters	missing
-0.832772	3.92357	K20276.39	K20276	Quorum sensing	missing
4.10091	3.82258	K12132.88	K12132	Protein kinases	missing
7.17687	7.14303	K17734.1	K17734	Peptidases and inhibitors	missing
2.506	6.82266	K02007.1	K02007	ABC transporters	missing
2.49118	6.80604	K02009.1	K02009	ABC transporters	missing
2.55286	6.88751	K02008.1	K02008	ABC transporters	missing
2.51555	6.83911	K02006.2	K02006	ABC transporters	missing
3.42605	8.88641	hypo.clst.11367981	hypo	unknown	missing
1.82249	8.77004	K06199.1	K06199	Transporters	missing
4.44038	10.1072	K09137.1	K09137	Function unknown	missing
2.09309	8.45189	K01159.1	K01159	DNA repair and recombination proteins	missing
7.94365	7.49743	hypo.clst.9071203	hypo	unknown	missing
7.86479	7.43687	K22222.1	K22222	Cytoskeleton proteins	missing
7.32065	7.79702	hypo.clst.4469307	hypo	unknown	missing
0.591984	8.72842	K12287.1	K12287	Secretion system	missing
7.39568	7.67417	K13250.3	K13250	Protein processing in endoplasmic reticulum	missing
4.27615	9.07658	K07114.31	K07114	Transporters	missing
3.6887	7.18439	hypo.clst.3711127	hypo	unknown	missing
1.96161	9.09985	K01079.1	K01079	Protein phosphatases and associated proteins	missing
7.47329	7.23773	K08975.1	K08975	General function prediction only	missing
5.9317	10.7398	K07123.1	K07123	Function unknown	missing
7.43668	7.38557	K02866.1	K02866	Ribosome	missing
4.54704	7.37774	K10027.3	K10027	Carotenoid biosynthesis	missing
7.23474	7.28313	hypo.clst.5472527	hypo	unknown	missing
7.36157	7.85776	hypo.clst.7209548	hypo	unknown	missing
4.01978	11.6633	hypo.clst.14562906	hypo	unknown	missing
7.44643	7.8703	hypo.clst.17304730	hypo	unknown	Prokaryotic defense system
7.32093	7.81893	hypo.clst.2581461	hypo	unknown	missing
4.54352	5.7325	K21449.419	K21449	Transporters	missing
-0.113859	8.53695	hypo.clst.5311466	hypo	unknown	missing
0.126317	7.34367	K03601.1	K03601	DNA repair and recombination proteins	missing
0.14018	7.36808	K03602.1	K03602	DNA repair and recombination proteins	missing
3.1589	11.3649	hypo.clst.3900862	hypo	unknown	missing
2.38968	11.8229	K07316.2	K07316	Prokaryotic defense system	missing
2.62503	11.8108	K06915.1	K06915	Function unknown	missing
3.9164	2.63518	K07075.2	K07075	Function unknown	missing
0.295997	6.42077	K08303.2	K08303	Peptidases and inhibitors	missing
-1.41621	3.45328	K01153.1	K01153	Prokaryotic defense system	missing
3.2611	11.1259	hypo.clst.8956870	hypo	unknown	Prokaryotic defense system
7.06712	7.91262	hypo.clst.3596534	hypo	unknown	missing
7.35641	7.71188	hypo.clst.16839888	hypo	unknown	missing
4.2667	9.14708	K20276.87	K20276	Quorum sensing	missing
3.83332	4.49552	K08589.1	K08589	Peptidases and inhibitors	missing
7.52899	7.54137	K09120.1	K09120	Function unknown	missing
2.71851	8.29044	K03637.1	K03637	Folate biosynthesis	missing
-0.936675	5.25551	K04758.5	K04758	Transporters	missing
-0.546875	5.53254	K04759.1	K04759	Transporters	missing
-0.53874	5.54709	hypo.clst.13294007	hypo	unknown	missing
7.22207	7.77059	hypo.clst.11052322	hypo	unknown	missing
1.45784	9.22691	K07490.3	K07490	Transporters	missing
-1.04139	5.17203	K03709.2	K03709	Transcription factors	missing
7.37321	7.72614	hypo.clst.11483898	hypo	unknown	Other
-0.853629	9.28033	K00728.3	K00728	Glycosyltransferases	missing
-1.56808	9.31598	K00591.1	K00591	Ubiquinone and other terpenoid-quinone biosynthesis	missing
-1.54503	8.77422	K01791.1	K01791	Two-component system	missing
7.56362	7.41942	hypo.clst.7415184	hypo	unknown	missing
2.47988	9.1174	hypo.clst.9632430	hypo	unknown	missing
3.23326	11.3072	hypo.clst.18808977	hypo	unknown	Prokaryotic defense system
4.03555	9.66635	K06530.4	K06530	Peptidases and inhibitors	missing
2.84866	13.4044	hypo.clst.18342841	hypo	unknown	Prokaryotic defense system
0.04146	6.11932	K00266.2	K00266	Alanine	missing
0.027001	6.0984	K00528.3	K00528	Enzymes with EC numbers	missing
3.83929	4.35261	K22719.1	K22719	Cell growth	missing
3.65468	9.19216	K11407.1	K11407	Membrane trafficking	missing
3.93855	8.62198	K12132.242	K12132	Protein kinases	missing
4.4466	11.5065	K12132.197	K12132	Protein kinases	missing
1.46071	5.72175	K01652.1	K01652	Butanoate metabolism	missing
1.50001	5.67161	K01653.1	K01653	Butanoate metabolism	missing
7.42626	7.65511	hypo.clst.17804129	hypo	unknown	missing
2.57402	4.60196	K00860.1	K00860	Purine metabolism	missing
2.31572	11.8418	hypo.clst.1697228	hypo	unknown	Prokaryotic defense system
2.86039	13.2239	hypo.clst.6015657	hypo	unknown	Prokaryotic defense system
2.85787	13.3595	hypo.clst.6698375	hypo	unknown	Prokaryotic defense system
-1.36079	9.12712	K00012.1	K00012	Amino sugar and nucleotide sugar metabolism	missing
7.32669	7.74906	K01595.2	K01595	Methane metabolism	missing
2.49954	9.09776	K01743.1	K01743	Nitrogen metabolism	missing
7.53525	7.37637	K06863.1	K06863	Purine metabolism	missing
3.50233	7.28626	hypo.clst.7607518	hypo	unknown	missing
3.4879	7.30768	hypo.clst.14850209	hypo	unknown	missing
0.896091	17.7273	hypo.clst.15154303	hypo	unknown	Oxidative phosphorylation
3.52024	7.27098	K05566.5	K05566	Transporters	missing
3.50341	7.28729	hypo.clst.8140520	hypo	unknown	missing
3.51456	7.27742	K05571.1	K05571	Transporters	missing
-0.670254	2.45212	K19076.3	K19076	Prokaryotic defense system	missing
-0.674156	2.45308	hypo.clst.16026269	hypo	unknown	Prokaryotic defense system
-0.679872	2.45174	K09000.1	K09000	Prokaryotic defense system	missing
-0.677505	2.46075	hypo.clst.6266209	hypo	unknown	Prokaryotic defense system
-0.673615	2.45484	hypo.clst.13569751	hypo	unknown	Prokaryotic defense system
1.40957	9.19024	K00573.1	K00573	Enzymes with EC numbers	missing
-0.230721	6.57083	K02434.1	K02434	Mitochondrial biogenesis	missing
7.72256	7.54683	K07744.1	K07744	Transcription	missing
7.41162	7.56086	K06944.1	K06944	Function unknown	missing
3.87331	5.38352	K00054.1	K00054	Terpenoid backbone biosynthesis	missing
7.41331	7.46382	hypo.clst.967041	hypo	unknown	Other
3.28039	11.0733	hypo.clst.19087445	hypo	unknown	Prokaryotic defense system
-0.093982	6.34187	K07723.1	K07723	Transcription factors	missing
2.8807	13.3857	hypo.clst.9724618	hypo	unknown	Prokaryotic defense system
3.37399	9.94968	K03809.3	K03809	Ubiquinone and other terpenoid-quinone biosynthesis	missing
3.32135	8.75699	K22227.2	K22227	Porphyrin and chlorophyll metabolism	missing
7.46349	7.71014	K00549.4	K00549	Cysteine and methionine metabolism	missing
0.272587	6.54147	K06402.2	K06402	Peptidases and inhibitors	missing
7.3505	7.36433	K02995.1	K02995	Ribosome	missing
7.55559	7.25066	K03045.1	K03045	Transcription machinery	missing
7.53022	7.24074	K03044.1	K03044	Transcription machinery	missing
-0.312485	8.32114	K13993.1	K13993	Chaperones and folding catalysts	missing
-1.08883	9.20979	K01218.4	K01218	Quorum sensing	missing
-0.588626	6.17659	K15633.3	K15633	Methane metabolism	missing
7.5213	7.48052	K07446.1	K07446	Transfer RNA biogenesis	missing
-7.56114	11.6079	K01916.1	K01916	Nicotinate and nicotinamide metabolism	missing
1.50635	6.73312	K00939.1	K00939	Exosome	missing
7.48233	7.37017	K02984.1	K02984	Ribosome	missing
3.256	10.1667	K06034.1	K06034	Methane metabolism	missing
7.55015	7.27845	K02921.1	K02921	Ribosome	missing
7.5057	7.26127	K12589.1	K12589	Messenger RNA biogenesis	missing
7.50848	7.26958	K11600.3	K11600	Messenger RNA biogenesis	missing
7.49086	7.26924	K03679.2	K03679	Messenger RNA biogenesis	missing
7.47618	7.29224	hypo.clst.14453478	hypo	unknown	Ribosome
1.67205	6.19977	K21936.1	K21936	Enzymes with EC numbers	missing
0.261058	5.46557	K22900.1	K22900	Transfer RNA biogenesis	missing
-4.03299	18.2012	K03685.5	K03685	Chromosome and associated proteins	missing
3.60047	7.20874	K22169.1	K22169	Enzymes with EC numbers	missing
3.60271	7.19728	K22168.1	K22168	Enzymes with EC numbers	missing
3.60596	7.20173	K22167.1	K22167	Enzymes with EC numbers	missing
3.60279	7.19428	K22166.1	K22166	Enzymes with EC numbers	missing
3.60645	7.19047	K22165.2	K22165	Enzymes with EC numbers	missing
3.61068	7.19822	K22165.1	K22165	Enzymes with EC numbers	missing
3.57076	7.24736	K22164.1	K22164	Enzymes with EC numbers	missing
3.61924	7.19128	K22163.1	K22163	Enzymes with EC numbers	missing
3.61684	7.19282	K22161.1	K22161	Enzymes with EC numbers	missing
3.63209	7.18139	K22160.1	K22160	Enzymes with EC numbers	missing
3.6415	7.18299	K22159.1	K22159	Enzymes with EC numbers	missing
3.64391	7.12956	K00330.1	K00330	Oxidative phosphorylation	missing
3.92392	9.389	hypo.clst.117156	hypo	unknown	Other
1.73012	7.91655	hypo.clst.17140617	hypo	unknown	missing
4.01945	9.79676	K14475.6	K14475	African trypanosomiasis	missing
2.74056	2.92004	K07096.1	K07096	Function unknown	missing
3.82437	10.7112	hypo.clst.10676864	hypo	unknown	missing
3.51348	4.30474	K02198.3	K02198	Transporters	missing
7.80296	7.42057	K09716.1	K09716	Transfer RNA biogenesis	missing
2.84953	4.58671	K03654.1	K03654	DNA repair and recombination proteins	missing
7.40947	7.65772	hypo.clst.16379687	hypo	unknown	missing
1.02401	7.02261	K01693.1	K01693	Histidine metabolism	missing
2.41434	11.8192	K07448.5	K07448	Prokaryotic defense system	missing
3.65886	3.9473	K04084.1	K04084	Chaperones and folding catalysts	missing
0.654505	6.62369	K00567.1	K00567	DNA repair and recombination proteins	missing
-1.22815	9.05834	K23683.4	K23683	Glycosyltransferases	missing
0.275486	5.48159	K07636.1	K07636	Protein kinases	missing
3.16116	10.1893	K07246.1	K07246	Glyoxylate and dicarboxylate metabolism	missing
7.12631	7.8975	hypo.clst.11143162	hypo	unknown	missing
7.39464	7.66073	K01975.4	K01975	Transfer RNA biogenesis	missing
7.3747	7.34726	K03265.1	K03265	Messenger RNA biogenesis	missing
1.44662	8.52173	K02427.1	K02427	Ribosome biogenesis	missing
3.26322	11.1509	hypo.clst.4152459	hypo	unknown	Prokaryotic defense system
-0.661177	9.19606	hypo.clst.7431360	hypo	unknown	missing
4.19885	9.11985	K23424.3	K23424	Glycosyltransferases	missing
7.51222	7.38192	K02991.2	K02991	PI3K-Akt signaling pathway	missing
7.07427	7.68034	K06913.1	K06913	Function unknown	missing
0.046051	5.12311	K15986.1	K15986	Oxidative phosphorylation	missing
1.35566	7.91766	K07220.4	K07220	Function unknown	missing
4.24908	12.1622	hypo.clst.8883691	hypo	unknown	missing
3.10288	3.45182	K24087.1	K24087	DNA repair and recombination proteins	missing
3.32246	9.17368	K07662.2	K07662	Two-component system	missing
3.3543	9.18665	K13587.2	K13587	Protein kinases	missing
3.57986	8.66852	hypo.clst.11621487	hypo	unknown	missing
2.25027	3.76128	K07063.1	K07063	Function unknown	missing
3.26094	11.0974	hypo.clst.12663633	hypo	unknown	Prokaryotic defense system
3.52701	9.41485	hypo.clst.7232103	hypo	unknown	missing
-0.913975	5.53804	K20037.1	K20037	Enzymes with EC numbers	missing
3.49332	9.22167	hypo.clst.3657189	hypo	unknown	missing
-0.913198	5.55448	K20038.1	K20038	Enzymes with EC numbers	missing
0.096757	6.18963	K03070.1	K03070	Secretion system	missing
1.28276	8.89418	K03749.10	K03749	General function prediction only	missing
1.20378	8.86333	hypo.clst.18957874	hypo	unknown	missing
3.33695	8.74232	hypo.clst.15093654	hypo	unknown	missing
2.092	8.29721	K01676.1	K01676	Pyruvate metabolism	missing
2.86384	13.3829	hypo.clst.19002949	hypo	unknown	Prokaryotic defense system
3.31107	11.1503	hypo.clst.19352475	hypo	unknown	Prokaryotic defense system
2.8131	13.3152	hypo.clst.12450798	hypo	unknown	Prokaryotic defense system
3.85732	9.84832	hypo.clst.10489814	hypo	unknown	missing
3.92349	11.0191	hypo.clst.2777714	hypo	unknown	missing
7.55681	7.87629	hypo.clst.19172664	hypo	unknown	Prokaryotic defense system
3.72112	4.6393	K00995.2	K00995	Glycerophospholipid metabolism	missing
1.09881	8.40311	K01869.1	K01869	Mitochondrial biogenesis	missing
7.26439	7.114	K02944.1	K02944	Ribosome	missing
7.19976	7.1108	K04797.2	K04797	Chaperones and folding catalysts	missing
0.59325	6.96038	K03110.1	K03110	Secretion system	missing
7.58919	7.51542	K09730.1	K09730	Function unknown	missing
7.85034	7.52252	hypo.clst.3222406	hypo	unknown	missing
7.43687	7.61191	hypo.clst.9634071	hypo	unknown	missing
1.5097	5.7515	K00058.2	K00058	Exosome	missing
4.13654	11.565	K06921.3	K06921	Function unknown	missing
0.276984	5.71253	K03299.1	K03299	Transporters	missing
4.05726	3.61171	K06001.1	K06001	Glycine	missing
7.4626	7.67206	hypo.clst.10042047	hypo	unknown	missing
1.91592	8.49876	K00014.1	K00014	Phenylalanine	missing
7.37937	7.8308	hypo.clst.2588365	hypo	unknown	Prokaryotic defense system
4.10731	9.79658	K03641.2	K03641	Transporters	missing
7.2853	7.76947	hypo.clst.19302301	hypo	unknown	missing
7.35464	7.78859	hypo.clst.7855660	hypo	unknown	missing
7.38471	7.77809	hypo.clst.13516532	hypo	unknown	missing
0.666451	6.07872	K01940.1	K01940	Exosome	missing
3.18093	11.7285	hypo.clst.17634068	hypo	unknown	Prokaryotic defense system
-0.117331	8.52534	hypo.clst.8815645	hypo	unknown	missing
3.32861	8.20746	K03389.2	K03389	Methane metabolism	missing
3.34359	8.27723	K03390.2	K03390	Methane metabolism	missing
-0.676168	2.45316	K07061.1	K07061	Prokaryotic defense system	missing
-0.745217	2.65555	CRISPR	CRISPR	unknown	missing
-0.726478	2.60797	K15342.1	K15342	DNA repair and recombination proteins	missing
-6.41177	6.06016	K00986.1	K00986	Enzymes with EC numbers	missing
2.87956	13.3571	hypo.clst.18118706	hypo	unknown	Prokaryotic defense system
7.83279	7.65144	K07498.3	K07498	Replication and repair	missing
-0.67796	2.46653	hypo.clst.13273333	hypo	unknown	Prokaryotic defense system
-0.704129	2.50232	K19091.6	K19091	Prokaryotic defense system	missing
2.46197	11.7156	hypo.clst.1614994	hypo	unknown	Prokaryotic defense system
-0.67847	2.47391	hypo.clst.8402407	hypo	unknown	Prokaryotic defense system
-0.705202	2.50664	K09002.1	K09002	Prokaryotic defense system	missing
-0.691094	2.47779	hypo.clst.16204174	hypo	unknown	Prokaryotic defense system
-0.699025	2.50912	K19134.1	K19134	Prokaryotic defense system	missing
-0.696707	2.51944	K19134.2	K19134	Prokaryotic defense system	missing
-0.697899	2.50837	K19076.5	K19076	Prokaryotic defense system	missing
-0.705165	2.51243	hypo.clst.17369126	hypo	unknown	Prokaryotic defense system
7.42675	7.56709	hypo.clst.12988394	hypo	unknown	missing
-0.311761	6.10726	K09759.1	K09759	Transfer RNA biogenesis	missing
7.5703	7.59004	K10725.1	K10725	DNA replication proteins	missing
7.42214	7.68849	hypo.clst.6184030	hypo	unknown	missing
7.35103	7.33341	K14564.1	K14564	Ribosome biogenesis	missing
2.86134	13.4014	hypo.clst.15692790	hypo	unknown	Prokaryotic defense system
1.79316	9.57361	K23269.1	K23269	Purine metabolism	missing
-0.306381	6.35704	K03702.1	K03702	DNA repair and recombination proteins	missing
3.15046	9.29476	K03406.77	K03406	Two-component system	missing
3.14355	9.20524	K11527.6	K11527	Protein kinases	missing
7.67678	7.65531	K22223.1	K22223	Glyoxylate and dicarboxylate metabolism	missing
2.40016	11.9017	hypo.clst.8957199	hypo	unknown	Prokaryotic defense system
2.36213	11.9184	hypo.clst.14485290	hypo	unknown	Prokaryotic defense system
3.77826	4.28393	K18930.1	K18930	Pyruvate metabolism	missing
7.06649	6.97502	hypo.clst.16943141	hypo	unknown	Other
-0.263839	6.23019	K07668.1	K07668	Two-component system	missing
7.1367	7.88253	K06934.5	K06934	Function unknown	missing
7.8986	7.46907	K08221.4	K08221	Transporters	missing
7.33164	7.79802	hypo.clst.9382192	hypo	unknown	missing
3.00067	9.37354	K01992.2	K01992	Transporters	missing
0.291501	6.53942	K03551.1	K03551	DNA repair and recombination proteins	missing
7.44823	7.41858	K03232.2	K03232	Translation factors	missing
6.94702	11.9951	hypo.clst.2884094	hypo	unknown	missing
6.95354	11.9995	hypo.clst.14360056	hypo	unknown	missing
6.95377	11.9974	hypo.clst.10565969	hypo	unknown	missing
6.95579	11.9996	hypo.clst.10386921	hypo	unknown	missing
7.00378	11.9625	hypo.clst.1410683	hypo	unknown	Secretion system
7.1559	7.74253	K11260.1	K11260	Methane metabolism	missing
7.43778	7.21234	hypo.clst.2836927	hypo	unknown	missing
0.429843	7.56323	K06881.1	K06881	DNA repair and recombination proteins	missing
4.17189	10.1063	K03476.1	K03476	Ascorbate and aldarate metabolism	missing
3.22856	11.1216	hypo.clst.16644927	hypo	unknown	Prokaryotic defense system
2.96458	10.1898	K02050.1	K02050	Transporters	missing
-0.942953	5.85502	K08094.1	K08094	Methane metabolism	missing
3.9371	9.544	K00772.1	K00772	Cysteine and methionine metabolism	missing
-0.977635	15.5799	hypo.clst.6928624	hypo	unknown	missing
2.82807	8.23411	K07219.2	K07219	Others	missing
3.71194	3.70554	hypo.clst.8952382	hypo	unknown	Prokaryotic defense system
7.48517	7.45131	K02956.2	K02956	Ribosome	missing
0.175947	5.98963	K01681.2	K01681	Carbon fixation pathways in prokaryotes	missing
-4.01561	18.2608	K01648.3	K01648	Exosome	missing
-3.92266	18.2729	K01648.1	K01648	Exosome	missing
0.356325	5.89324	K00031.3	K00031	Carbon fixation pathways in prokaryotes	missing
3.8102	9.96032	K02346.1	K02346	DNA repair and recombination proteins	missing
3.95432	5.05384	K03787.1	K03787	Purine metabolism	missing
1.90077	8.63963	K08989.1	K08989	General function prediction only	missing
3.92734	9.32239	hypo.clst.15038657	hypo	unknown	missing
4.26986	9.26159	K10716.4	K10716	Transporters	missing
2.27196	8.58288	K00797.3	K00797	Cysteine and methionine metabolism	missing
7.53384	7.49377	K01001.2	K01001	Glycosyltransferases	missing
-1.56796	8.69675	K02472.1	K02472	Two-component system	missing
4.32945	8.99903	K07052.17	K07052	Function unknown	missing
-1.45161	9.15611	K13010.1	K13010	Amino sugar and nucleotide sugar metabolism	missing
4.18835	4.57797	K06153.1	K06153	Peptidoglycan biosynthesis and degradation proteins	missing
3.81514	4.09303	K20950.1	K20950	Biofilm formation - Vibrio cholerae	missing
-0.898686	9.36187	K07052.114	K07052	Function unknown	missing
-3.88953	18.2771	K14201.11	K14201	Staphylococcus aureus infection	missing
-0.687915	2.50873	K07464.1	K07464	Prokaryotic defense system	missing
-0.670137	2.46114	K19091.2	K19091	Prokaryotic defense system	missing
-0.680899	2.50173	K07012.5	K07012	Prokaryotic defense system	missing
-0.681566	2.49492	K19116.1	K19116	Prokaryotic defense system	missing
-0.656638	2.51529	K19115.1	K19115	Prokaryotic defense system	missing
-0.681371	2.4973	K19114.5	K19114	Prokaryotic defense system	missing
7.53089	7.66824	K07103.1	K07103	Function unknown	missing
0.782889	7.08819	K09903.1	K09903	Pyrimidine metabolism	missing
1.05957	4.60052	K02121.2	K02121	Oxidative phosphorylation	missing
1.05416	4.59891	K02124.2	K02124	Oxidative phosphorylation	missing
1.06804	4.60114	K02107.1	K02107	Oxidative phosphorylation	missing
7.44169	7.45239	K03056.1	K03056	Transcription machinery	missing
7.36271	7.42931	K08971.1	K08971	General function prediction only	missing
7.42245	7.68319	hypo.clst.1090861	hypo	unknown	missing
7.94063	7.48588	K09731.1	K09731	Function unknown	missing
7.43392	7.44582	K09728.1	K09728	Function unknown	missing
7.42826	7.69643	K07388.1	K07388	Protein processing	missing
7.04526	7.10428	K03768.1	K03768	Chaperones and folding catalysts	missing
0.27119	5.37908	K07658.1	K07658	Two-component system	missing
4.31871	9.09617	K20276.56	K20276	Quorum sensing	missing
2.36322	11.2643	hypo.clst.10058593	hypo	unknown	missing
-5.754	7.31814	K01160.4	K01160	DNA repair and recombination proteins	missing
2.87814	7.50391	K02008.3	K02008	ABC transporters	missing
7.13916	7.76308	K23120.1	K23120	Enzymes with EC numbers	missing
7.00572	7.85788	K05953.1	K05953	Enzymes with EC numbers	missing
0.976438	5.77911	K06987.3	K06987	Function unknown	missing
3.06816	9.14924	K03215.3	K03215	Ribosome biogenesis	missing
1.18873	8.8669	K01887.1	K01887	Mitochondrial biogenesis	missing
2.58528	9.46855	K09994.1	K09994	Phosphonate and phosphinate metabolism	missing
0.786647	7.67128	K03781.1	K03781	FoxO signaling pathway	missing
-3.53626	4.44634	K20276.12	K20276	Quorum sensing	missing
7.49728	7.60797	hypo.clst.4070474	hypo	unknown	missing
4.20783	10.201	hypo.clst.12810321	hypo	unknown	missing
1.01576	8.30778	K00793.3	K00793	Riboflavin metabolism	missing
2.22161	6.54823	K02189.3	K02189	Porphyrin and chlorophyll metabolism	missing
0.623936	6.05185	K03734.1	K03734	Enzymes with EC numbers	missing
3.85305	12.4239	hypo.clst.9043480	hypo	unknown	Prokaryotic defense system
3.50995	2.21301	hypo.clst.4480541	hypo	unknown	missing
-5.48334	11.0031	K03547.3	K03547	DNA repair and recombination proteins	missing
2.17427	6.52474	K02227.1	K02227	Porphyrin and chlorophyll metabolism	missing
3.27977	11.1932	hypo.clst.8042150	hypo	unknown	missing
7.1984	7.87132	K19244.1	K19244	Alanine	missing
-6.1387	9.49657	K10026.1	K10026	Transfer RNA biogenesis	missing
7.28825	7.24459	K02964.1	K02964	Ribosome	missing
1.3552	6.61461	K02986.2	K02986	Ribosome	missing
7.30076	7.25983	K02955.1	K02955	Ribosome	missing
7.4139	7.69018	hypo.clst.5903313	hypo	unknown	missing
4.11603	10.4514	K05897.1	K05897	Enzymes with EC numbers	missing
-1.45563	10.8004	K03529.2	K03529	Chromosome and associated proteins	missing
0.775843	5.47526	K03665.1	K03665	Ribosome biogenesis	missing
7.48375	7.3583	K00891.3	K00891	Phenylalanine	missing
-6.24693	8.18492	K01493.1	K01493	Secretion system	missing
3.23691	11.1986	hypo.clst.6228410	hypo	unknown	Prokaryotic defense system
-1.43949	3.5026	K01153.9	K01153	Prokaryotic defense system	missing
2.97411	10.1744	K02049.1	K02049	Transporters	missing
3.22515	10.9977	hypo.clst.4164742	hypo	unknown	missing
3.19861	4.13977	K00946.1	K00946	Thiamine metabolism	missing
3.01126	7.1003	K03634.2	K03634	Structural proteins	missing
3.78027	3.81244	K22723.1	K22723	Enzymes with EC numbers	missing
7.41487	7.48115	K03057.1	K03057	Transcription machinery	missing
7.35754	7.72458	K10977.1	K10977	Methane metabolism	missing
4.03359	9.1221	K01992.16	K01992	Transporters	missing
7.30962	7.74405	hypo.clst.13097080	hypo	unknown	missing
0.520087	6.54045	K07729.1	K07729	Transcription factors	missing
2.15729	6.52446	K06042.1	K06042	Porphyrin and chlorophyll metabolism	missing
7.51906	7.64087	hypo.clst.9076587	hypo	unknown	missing
3.30182	8.39263	K04013.1	K04013	Energy metabolism	missing
2.16985	4.7983	K03147.1	K03147	Thiamine metabolism	missing
5.27287	11.9212	K20469.1	K20469	Transporters	missing
7.14505	7.79004	K08265.1	K08265	Methane metabolism	missing
3.48853	8.39635	K06039.2	K06039	Others	missing
7.38425	7.59889	hypo.clst.10130281	hypo	unknown	Prokaryotic defense system
-0.167376	8.4831	hypo.clst.16896392	hypo	unknown	missing
7.5523	7.4204	K07732.1	K07732	Riboflavin metabolism	missing
7.41524	7.57814	K02858.1	K02858	Riboflavin metabolism	missing
7.50942	7.70398	K23356.5	K23356	Transcription factors	missing
2.15569	6.50332	K02232.1	K02232	Porphyrin and chlorophyll metabolism	missing
7.5598	7.52104	K07038.13	K07038	General function prediction only	missing
6.95549	11.997	hypo.clst.1032424	hypo	unknown	missing
6.95574	11.9976	hypo.clst.6025379	hypo	unknown	missing
6.95866	12.0009	hypo.clst.6392358	hypo	unknown	missing
6.95912	11.9992	hypo.clst.6653616	hypo	unknown	Secretion system
6.96015	12.0031	K06903.4	K06903	Function unknown	missing
6.96207	12.0026	hypo.clst.15901097	hypo	unknown	Secretion system
6.94973	11.9967	hypo.clst.10515105	hypo	unknown	Secretion system
6.96791	12.0039	hypo.clst.17842953	hypo	unknown	Secretion system
6.9665	12.005	hypo.clst.9389769	hypo	unknown	missing
2.6832	10.5621	K23359.1	K23359	Atrazine degradation	missing
3.27305	10.1745	K08177.1	K08177	Transporters	missing
1.48699	5.83148	K01834.1	K01834	Membrane trafficking	missing
3.59024	8.2806	K07315.2	K07315	Transcription machinery	missing
-0.685773	5.81167	K01989.1	K01989	Transporters	missing
3.10629	9.17979	K11527.1	K11527	Protein kinases	missing
3.75823	8.29546	K04757.1	K04757	Protein kinases	missing
2.8353	4.37576	K08974.1	K08974	General function prediction only	missing
7.48354	7.53456	hypo.clst.12765969	hypo	unknown	missing
7.31763	7.26537	K04076.1	K04076	Peptidases and inhibitors	missing
7.76479	7.44593	K10896.1	K10896	DNA repair and recombination proteins	missing
-3.15315	12.4836	K01161.1	K01161	Enzymes with EC numbers	missing
7.43596	7.59468	hypo.clst.17925657	hypo	unknown	missing
7.11802	7.75553	K09123.1	K09123	Arginine and proline metabolism	missing
0.658989	5.44956	K02038.5	K02038	ABC transporters	missing
-1.39261	9.72281	K02493.3	K02493	Translation factors	missing
7.46664	7.67149	hypo.clst.3676566	hypo	unknown	missing
7.35714	7.86318	K07076.14	K07076	Function unknown	missing
-0.660912	2.41739	K19122.1	K19122	Prokaryotic defense system	missing
-0.665114	2.43651	K19121.2	K19121	Prokaryotic defense system	missing
-0.6611	2.41755	K19120.1	K19120	Prokaryotic defense system	missing
-0.66124	2.42076	K07012.8	K07012	Prokaryotic defense system	missing
-0.65736	2.42549	K07464.3	K07464	Prokaryotic defense system	missing
-0.671772	2.44907	K09951.6	K09951	Prokaryotic defense system	missing
7.28604	7.34678	K04801.2	K04801	DNA replication proteins	missing
7.39899	7.6075	hypo.clst.17699445	hypo	unknown	missing
4.27697	10.9855	K01218.7	K01218	Quorum sensing	missing
0.855968	7.10362	K11749.1	K11749	Peptidases and inhibitors	missing
7.41027	7.68649	hypo.clst.1032747	hypo	unknown	missing
3.67958	2.46866	hypo.clst.10635081	hypo	unknown	missing
7.39528	7.27218	K09735.1	K09735	Pantothenate and CoA biosynthesis	missing
-0.920804	15.5062	K09142.1	K09142	Chromosome and associated proteins	missing
7.49964	7.70535	hypo.clst.17204217	hypo	unknown	missing
7.1384	7.64782	K13713.1	K13713	Purine metabolism	missing
7.39138	7.6787	K07022.1	K07022	Function unknown	missing
2.13917	6.50058	K04720.1	K04720	Porphyrin and chlorophyll metabolism	missing
2.95605	4.2205	K08999.1	K08999	Function unknown	missing
-4.11519	18.2759	K09595.2	K09595	Peptidases and inhibitors	missing
3.19295	9.44436	K03186.2	K03186	Aminobenzoate degradation	missing
3.409	8.36746	K03671.32	K03671	Chaperones and folding catalysts	missing
7.34761	7.63804	hypo.clst.18547351	hypo	unknown	missing
7.36037	7.65888	hypo.clst.16866082	hypo	unknown	missing
-0.864884	15.3855	K02946.1	K02946	Ribosome	missing
-4.39013	18.2712	K03231.1	K03231	Membrane trafficking	missing
3.59	3.25214	K06921.6	K06921	Function unknown	missing
4.372	9.03534	K20276.30	K20276	Quorum sensing	missing
7.75147	7.46594	K07463.1	K07463	Replication and repair	missing
7.62838	7.8941	hypo.clst.5372972	hypo	unknown	Prokaryotic defense system
0.327336	5.36503	K22081.1	K22081	Methane metabolism	missing
0.319879	5.35015	K22082.1	K22082	Methane metabolism	missing
2.72902	11.5469	hypo.clst.15015975	hypo	unknown	Prokaryotic defense system
3.33596	2.62887	K07317.3	K07317	Prokaryotic defense system	missing
3.35168	8.38043	K03800.6	K03800	Lipoic acid metabolism	missing
-0.038149	5.13359	K06215.1	K06215	Vitamin B6 metabolism	missing
2.19035	4.82544	hypo.clst.1811731	hypo	unknown	missing
7.339	7.81014	hypo.clst.7644727	hypo	unknown	missing
7.39263	7.42704	hypo.clst.9525135	hypo	unknown	missing
2.16766	6.50515	K02224.1	K02224	Porphyrin and chlorophyll metabolism	missing
0.056676	5.37944	K04069.3	K04069	Enzymes with EC numbers	missing
-1.1365	5.83044	K13280.2	K13280	Peptidases and inhibitors	missing
7.44654	7.62472	hypo.clst.640958	hypo	unknown	missing
4.46006	11.1141	K03265.2	K03265	Messenger RNA biogenesis	missing
4.09697	12.3961	hypo.clst.16255373	hypo	unknown	Prokaryotic defense system
1.01185	9.7402	K03181.5	K03181	Ubiquinone and other terpenoid-quinone biosynthesis	missing
7.38717	7.80883	hypo.clst.10794268	hypo	unknown	Prokaryotic defense system
3.03309	9.09611	K16052.1	K16052	Transporters	missing
7.3662	7.7428	hypo.clst.5126705	hypo	unknown	missing
7.38275	7.61198	K00789.2	K00789	Cysteine and methionine metabolism	missing
1.67934	9.0373	K01807.1	K01807	Pentose phosphate pathway	missing
-0.665486	6.70408	hypo.clst.17013408	hypo	unknown	missing
7.45137	7.77508	hypo.clst.16081950	hypo	unknown	missing
7.34321	7.80397	K21612.1	K21612	Porphyrin and chlorophyll metabolism	missing
7.40221	7.6649	K06889.30	K06889	Function unknown	missing
-1.95683	5.81198	K07486.17	K07486	Replication and repair	missing
3.72498	3.81305	K00873.1	K00873	Membrane trafficking	missing
7.3456	7.27166	K02998.1	K02998	Ribosome	missing
0.429677	7.56646	K06881.2	K06881	DNA repair and recombination proteins	missing
3.48046	10.2223	K06988.2	K06988	Enzymes with EC numbers	missing
2.69061	8.67497	K17884.2	K17884	Enzymes with EC numbers	missing
-0.115799	6.01426	K00845.1	K00845	Amino sugar and nucleotide sugar metabolism	missing
0.090188	4.82886	K07162.1	K07162	Function unknown	missing
0.641507	6.08434	K00821.1	K00821	Amino acid related enzymes	missing
7.1982	7.73381	K00203.2	K00203	Methane metabolism	missing
7.0493	7.72077	K00201.1	K00201	Methane metabolism	missing
7.83507	7.48081	K09739.1	K09739	Folate biosynthesis	missing
7.54558	7.44695	K02962.2	K02962	Ribosome	missing
4.12887	9.69702	K21449.348	K21449	Transporters	missing
3.24678	10.2927	K16874.1	K16874	Furfural degradation	missing
7.43069	7.66861	K08153.13	K08153	Transporters	missing
3.32152	4.29181	K22108.2	K22108	Transcription factors	missing
7.31046	7.75657	hypo.clst.1723359	hypo	unknown	missing
3.61564	8.69048	hypo.clst.16080668	hypo	unknown	missing
3.41306	8.68348	hypo.clst.14674195	hypo	unknown	missing
2.50915	7.87063	K09810.1	K09810	ABC transporters	missing
7.28527	7.69525	K00582.1	K00582	Methane metabolism	missing
7.18303	7.17989	K07041.1	K07041	Function unknown	missing
7.46472	7.44276	K03167.2	K03167	DNA replication proteins	missing
2.75758	11.6621	hypo.clst.16154021	hypo	unknown	Prokaryotic defense system
-8.2479	4.16864	K07317.5	K07317	Prokaryotic defense system	missing
2.77287	8.99615	hypo.clst.7231926	hypo	unknown	missing
2.02129	9.14318	K03320.1	K03320	Transporters	missing
1.64014	9.5614	K04752.2	K04752	Transcription	missing
7.32702	7.86669	hypo.clst.12324194	hypo	unknown	missing
1.31847	7.37532	K02501.1	K02501	Histidine metabolism	missing
1.30802	7.37074	hypo.clst.2839889	hypo	unknown	missing
7.39042	7.74062	hypo.clst.3957513	hypo	unknown	missing
3.22575	11.1781	K07064.9	K07064	Function unknown	missing
3.5255	9.85384	K06998.1	K06998	Quorum sensing	missing
3.84187	9.78415	K08234.11	K08234	Amino acid metabolism	missing
-0.412405	5.31466	K03406.26	K03406	Two-component system	missing
7.07291	7.75123	K11261.2	K11261	Methane metabolism	missing
-1.27849	3.68444	K03655.4	K03655	DNA repair and recombination proteins	missing
7.51191	7.71696	K06870.1	K06870	Function unknown	missing
7.38783	7.54732	hypo.clst.17721691	hypo	unknown	missing
3.04908	9.99323	K02051.14	K02051	Transporters	missing
7.40407	7.66141	hypo.clst.9497613	hypo	unknown	missing
2.52983	9.58452	K04748.1	K04748	Energy metabolism	missing
0.878062	9.91311	K02044.1	K02044	ABC transporters	missing
4.57589	5.86681	K13628.3	K13628	Transfer RNA biogenesis	missing
7.149	7.12983	K15449.1	K15449	Transfer RNA biogenesis	missing
7.44713	7.58448	K07055.2	K07055	Transfer RNA biogenesis	missing
7.44717	7.66168	hypo.clst.19452691	hypo	unknown	missing
2.90991	8.50352	K03744.1	K03744	General function prediction only	missing
5.71839	12.3689	K09118.1	K09118	Function unknown	missing
7.34811	7.70884	K11995.1	K11995	Enzymes with EC numbers	missing
1.71577	6.32248	K03657.1	K03657	DNA repair and recombination proteins	missing
7.36494	7.59532	hypo.clst.12077606	hypo	unknown	Prokaryotic defense system
7.6124	7.44383	hypo.clst.11354697	hypo	unknown	missing
4.36351	9.48695	K06483.2	K06483	Exosome	missing
3.27547	11.0842	hypo.clst.3180826	hypo	unknown	Prokaryotic defense system
0.65006	4.84442	K07457.1	K07457	Replication and repair	missing
7.41255	7.25819	K07574.3	K07574	Ribosome biogenesis	missing
-3.94562	18.3725	K18532.1	K18532	Ribosome biogenesis	missing
7.3458	7.73102	hypo.clst.18830761	hypo	unknown	missing
3.31945	8.2497	hypo.clst.16926906	hypo	unknown	missing
3.36838	8.21508	hypo.clst.16981110	hypo	unknown	missing
3.30608	8.39158	hypo.clst.736347	hypo	unknown	missing
3.32502	8.30857	hypo.clst.469292	hypo	unknown	missing
0.054964	6.10459	hypo.clst.14254723	hypo	unknown	missing
3.31165	8.16072	K03390.5	K03390	Methane metabolism	missing
3.41566	8.64142	hypo.clst.9193599	hypo	unknown	missing
-0.546642	5.21476	K14647.1	K14647	Peptidases and inhibitors	missing
4.24683	4.28039	K03703.1	K03703	DNA repair and recombination proteins	missing
7.33697	7.30678	K04795.1	K04795	Ribosome biogenesis	missing
7.43562	7.54818	K01866.3	K01866	Mitochondrial biogenesis	missing
3.77497	10.0122	hypo.clst.17922139	hypo	unknown	missing
-0.292833	5.32254	K21903.1	K21903	Transcription factors	missing
2.7071	2.91176	hypo.clst.12799775	hypo	unknown	missing
3.37326	8.86875	hypo.clst.7433242	hypo	unknown	missing
4.17404	10.2344	K02347.1	K02347	DNA repair and recombination proteins	missing
5.58114	11.2984	K01551.2	K01551	Membrane trafficking	missing
0.151451	7.36679	hypo.clst.14112260	hypo	unknown	missing
0.128555	5.54062	K03686.2	K03686	Mitochondrial biogenesis	missing
-0.844174	6.70618	K03789.13	K03789	Ribosome biogenesis	missing
7.48968	7.27826	K07585.1	K07585	Translation	missing
7.45584	7.22839	K06875.1	K06875	Signaling proteins	missing
7.41339	7.23205	K02966.1	K02966	Ribosome	missing
7.09845	7.11309	K05996.1	K05996	Peptidases and inhibitors	missing
7.43795	7.62359	hypo.clst.16402707	hypo	unknown	missing
7.45321	7.62656	K08482.2	K08482	Signaling proteins	missing
1.07007	6.82863	K00817.1	K00817	Amino acid related enzymes	missing
4.70909	10.3014	K19302.3	K19302	Peptidoglycan biosynthesis and degradation proteins	missing
1.4434	6.4825	K02470.1	K02470	DNA repair and recombination proteins	missing
4.09689	10.3149	hypo.clst.13434557	hypo	unknown	missing
7.90065	7.53072	hypo.clst.19583796	hypo	unknown	missing
3.98628	9.47549	K17763.3	K17763	Transcription machinery	missing
3.31119	9.16671	K22010.7	K22010	Two-component system	missing
-1.94461	4.04658	hypo.clst.4460151	hypo	unknown	Prokaryotic defense system
7.44736	7.45901	K07575.1	K07575	Messenger RNA biogenesis	missing
1.20887	8.28495	K22074.2	K22074	Mitochondrial biogenesis	missing
-1.67681	3.72249	K00590.2	K00590	Prokaryotic defense system	missing
7.35676	7.79403	K16785.13	K16785	ABC transporters	missing
0.863713	6.31402	K16786.1	K16786	ABC transporters	missing
2.27227	6.31179	K03523.1	K03523	ABC transporters	missing
-1.54312	3.18431	K07313.1	K07313	Enzymes with EC numbers	missing
-0.01144	5.46725	K03548.1	K03548	Transporters	missing
-1.26165	8.89432	hypo.clst.4821535	hypo	unknown	missing
3.16608	4.46682	K16153.1	K16153	Glycosyltransferases	missing
2.8292	4.13809	K07403.1	K07403	Protein processing	missing
3.30599	8.38926	K21449.118	K21449	Transporters	missing
-0.011368	6.83437	K01151.2	K01151	DNA repair and recombination proteins	missing
0.286703	6.55366	K03978.1	K03978	Chromosome and associated proteins	missing
7.40241	7.81375	hypo.clst.9353852	hypo	unknown	missing
7.36973	7.52692	K18678.1	K18678	Enzymes with EC numbers	missing
1.44952	8.83601	K02528.1	K02528	Ribosome biogenesis	missing
7.34108	7.29911	K07572.1	K07572	Translation	missing
7.34726	7.32566	K03051.1	K03051	Transcription machinery	missing
0.577115	5.80915	K07090.18	K07090	Function unknown	missing
7.21132	7.80881	hypo.clst.11558130	hypo	unknown	missing
7.18385	7.82042	hypo.clst.16106267	hypo	unknown	missing
0.776947	6.2903	K16785.1	K16785	ABC transporters	missing
-1.43395	4.98003	K01552.1	K01552	Transporters	missing
7.35968	7.70499	K00582.2	K00582	Methane metabolism	missing
7.60768	7.46596	hypo.clst.12867029	hypo	unknown	missing
7.66747	7.42974	hypo.clst.664417	hypo	unknown	missing
7.4949	7.45957	hypo.clst.13766877	hypo	unknown	missing
4.45452	9.49407	K06583.1	K06583	Exosome	missing
1.28721	7.28264	K01814.2	K01814	Histidine metabolism	missing
7.46666	7.28736	K07765.1	K07765	Peptidases and inhibitors	missing
3.65463	8.6378	K06990.1	K06990	Cytoskeleton proteins	missing
-0.925635	9.22428	K14340.3	K14340	Glycosyltransferases	missing
7.33876	7.7207	K10978.1	K10978	Methane metabolism	missing
7.5174	7.4999	K09005.3	K09005	Function unknown	missing
-0.133021	6.33721	K04487.1	K04487	Mitochondrial biogenesis	missing
-8.46711	4.31837	hypo.clst.15495453	hypo	unknown	Prokaryotic defense system
7.83872	7.38913	K07333.1	K07333	Secretion system	missing
4.21488	3.81759	K05349.3	K05349	Starch and sucrose metabolism	missing
-1.49861	3.75903	hypo.clst.3388734	hypo	unknown	Prokaryotic defense system
7.32031	7.83433	hypo.clst.3815511	hypo	unknown	missing
2.85851	11.1914	hypo.clst.16422098	hypo	unknown	missing
2.18358	6.49972	K02189.1	K02189	Porphyrin and chlorophyll metabolism	missing
7.00587	7.72642	hypo.clst.7320006	hypo	unknown	Other
-0.538755	5.5373	hypo.clst.12744564	hypo	unknown	missing
3.54595	3.70476	K01081.10	K01081	Purine metabolism	missing
7.29149	7.35821	K00555.2	K00555	Transfer RNA biogenesis	missing
3.98601	3.90776	K22026.1	K22026	Purine metabolism	missing
7.38547	7.7135	hypo.clst.10776552	hypo	unknown	Other
7.3864	7.68115	hypo.clst.10632008	hypo	unknown	missing
1.73947	6.29241	K03404.3	K03404	Porphyrin and chlorophyll metabolism	missing
4.50092	8.82416	K18672.4	K18672	Enzymes with EC numbers	missing
[truncated: 535,709+ more rows]

## Sheet: Fig3A
label	fold	model	f1-score	precision	recall
Amino sugar and nucleotide sugar metabolism	Actinobacteria	DNN	0.54321	0.709677	0.44
Amino sugar and nucleotide sugar metabolism	Actinobacteria	RF	0.0754717	0.666667	0.04
Amino sugar and nucleotide sugar metabolism	Actinobacteria	SVM	0.111111	0.75	0.06
Amino sugar and nucleotide sugar metabolism	Actinobacteria	XGB	0.38806	0.764706	0.26
Amino sugar and nucleotide sugar metabolism	Alphaproteobacteria	DNN	0.611765	0.619048	0.604651
Amino sugar and nucleotide sugar metabolism	Alphaproteobacteria	RF	0.12766	0.75	0.0697674
Amino sugar and nucleotide sugar metabolism	Alphaproteobacteria	SVM	0.0888889	1	0.0465116
Amino sugar and nucleotide sugar metabolism	Alphaproteobacteria	XGB	0.419355	0.684211	0.302326
Amino sugar and nucleotide sugar metabolism	Bacteroidetes	DNN	0.635294	0.710526	0.574468
Amino sugar and nucleotide sugar metabolism	Bacteroidetes	RF	0.12	1	0.0638298
Amino sugar and nucleotide sugar metabolism	Bacteroidetes	SVM	0.0416667	1	0.0212766
Amino sugar and nucleotide sugar metabolism	Bacteroidetes	XGB	0.515152	0.894737	0.361702
Amino sugar and nucleotide sugar metabolism	Firmicutes	DNN	0.660377	0.625	0.7
Amino sugar and nucleotide sugar metabolism	Firmicutes	RF	0.113208	1	0.06
Amino sugar and nucleotide sugar metabolism	Firmicutes	SVM	0.0392157	1	0.02
Amino sugar and nucleotide sugar metabolism	Firmicutes	XGB	0.459459	0.708333	0.34
Amino sugar and nucleotide sugar metabolism	Gammaproteobacteria	DNN	0.517647	0.594595	0.458333
Amino sugar and nucleotide sugar metabolism	Gammaproteobacteria	RF	0.153846	1	0.0833333
Amino sugar and nucleotide sugar metabolism	Gammaproteobacteria	SVM	0.115385	0.75	0.0625
Amino sugar and nucleotide sugar metabolism	Gammaproteobacteria	XGB	0.323529	0.55	0.229167
Benzoate degradation	Actinobacteria	DNN	0.64	0.695652	0.592593
Benzoate degradation	Actinobacteria	RF	0.137931	1	0.0740741
Benzoate degradation	Actinobacteria	SVM	0.2	1	0.111111
Benzoate degradation	Actinobacteria	XGB	0.487805	0.714286	0.37037
Benzoate degradation	Alphaproteobacteria	DNN	0.716981	0.76	0.678571
Benzoate degradation	Alphaproteobacteria	RF	0.133333	1	0.0714286
Benzoate degradation	Alphaproteobacteria	SVM	0.193548	1	0.107143
Benzoate degradation	Alphaproteobacteria	XGB	0.577778	0.764706	0.464286
Benzoate degradation	Bacteroidetes	DNN	0.8	0.769231	0.833333
Benzoate degradation	Bacteroidetes	RF	0.08	1	0.0416667
Benzoate degradation	Bacteroidetes	SVM	0.153846	1	0.0833333
Benzoate degradation	Bacteroidetes	XGB	0.648649	0.923077	0.5
Benzoate degradation	Firmicutes	DNN	0.730159	0.638889	0.851852
Benzoate degradation	Firmicutes	RF	0.137931	1	0.0740741
Benzoate degradation	Firmicutes	SVM	0.0714286	1	0.037037
Benzoate degradation	Firmicutes	XGB	0.487805	0.714286	0.37037
Benzoate degradation	Gammaproteobacteria	DNN	0.806452	0.757576	0.862069
Benzoate degradation	Gammaproteobacteria	RF	0.242424	1	0.137931
Benzoate degradation	Gammaproteobacteria	SVM	0.129032	1	0.0689655
Benzoate degradation	Gammaproteobacteria	XGB	0.595745	0.777778	0.482759
Energy metabolism	Actinobacteria	DNN	0.521739	0.666667	0.428571
Energy metabolism	Actinobacteria	RF	0	0	0
Energy metabolism	Actinobacteria	SVM	0.432432	0.888889	0.285714
Energy metabolism	Actinobacteria	XGB	0.571429	0.857143	0.428571
Energy metabolism	Alphaproteobacteria	DNN	0.64	0.727273	0.571429
Energy metabolism	Alphaproteobacteria	RF	0.193548	1	0.107143
Energy metabolism	Alphaproteobacteria	SVM	0.4	1	0.25
Energy metabolism	Alphaproteobacteria	XGB	0.651163	0.933333	0.5
Energy metabolism	Bacteroidetes	DNN	0.636364	0.7	0.583333
Energy metabolism	Bacteroidetes	RF	0.222222	1	0.125
Energy metabolism	Bacteroidetes	SVM	0.484848	0.888889	0.333333
Energy metabolism	Bacteroidetes	XGB	0.5	1	0.333333
Energy metabolism	Firmicutes	DNN	0.622222	0.777778	0.518519
Energy metabolism	Firmicutes	RF	0.2	1	0.111111
Energy metabolism	Firmicutes	SVM	0.457143	1	0.296296
Energy metabolism	Firmicutes	XGB	0.536585	0.785714	0.407407
Energy metabolism	Gammaproteobacteria	DNN	0.590909	0.866667	0.448276
Energy metabolism	Gammaproteobacteria	RF	0.1875	1	0.103448
Energy metabolism	Gammaproteobacteria	SVM	0.432432	1	0.275862
Energy metabolism	Gammaproteobacteria	XGB	0.511628	0.785714	0.37931
Other	Actinobacteria	DNN	0.590909	0.581006	0.601156
Other	Actinobacteria	RF	0.574822	0.487903	0.699422
Other	Actinobacteria	SVM	0.573333	0.465704	0.745665
Other	Actinobacteria	XGB	0.558747	0.509524	0.618497
Other	Alphaproteobacteria	DNN	0.598802	0.606061	0.591716
Other	Alphaproteobacteria	RF	0.541176	0.449219	0.680473
Other	Alphaproteobacteria	SVM	0.551876	0.440141	0.739645
Other	Alphaproteobacteria	XGB	0.5953	0.53271	0.674556
Other	Bacteroidetes	DNN	0.551948	0.53125	0.574324
Other	Bacteroidetes	RF	0.532995	0.426829	0.709459
Other	Bacteroidetes	SVM	0.541237	0.4375	0.709459
Other	Bacteroidetes	XGB	0.605714	0.524752	0.716216
Other	Firmicutes	DNN	0.506757	0.559701	0.462963
Other	Firmicutes	RF	0.497696	0.397059	0.666667
Other	Firmicutes	SVM	0.508929	0.398601	0.703704
Other	Firmicutes	XGB	0.534435	0.482587	0.598765
Other	Gammaproteobacteria	DNN	0.588235	0.575	0.602094
Other	Gammaproteobacteria	RF	0.556622	0.439394	0.759162
Other	Gammaproteobacteria	SVM	0.541267	0.427273	0.73822
Other	Gammaproteobacteria	XGB	0.574661	0.505976	0.664921
Oxidative phosphorylation	Actinobacteria	DNN	0.837838	0.885714	0.794872
Oxidative phosphorylation	Actinobacteria	RF	0.677966	1	0.512821
Oxidative phosphorylation	Actinobacteria	SVM	0.738462	0.923077	0.615385
Oxidative phosphorylation	Actinobacteria	XGB	0.776119	0.928571	0.666667
Oxidative phosphorylation	Alphaproteobacteria	DNN	0.849315	0.911765	0.794872
Oxidative phosphorylation	Alphaproteobacteria	RF	0.677966	1	0.512821
Oxidative phosphorylation	Alphaproteobacteria	SVM	0.738462	0.923077	0.615385
Oxidative phosphorylation	Alphaproteobacteria	XGB	0.771429	0.870968	0.692308
Oxidative phosphorylation	Bacteroidetes	DNN	0.852941	0.878788	0.828571
Oxidative phosphorylation	Bacteroidetes	RF	0.703704	1	0.542857
Oxidative phosphorylation	Bacteroidetes	SVM	0.745763	0.916667	0.628571
Oxidative phosphorylation	Bacteroidetes	XGB	0.806452	0.925926	0.714286
Oxidative phosphorylation	Firmicutes	DNN	0.769231	0.75	0.789474
Oxidative phosphorylation	Firmicutes	RF	0.642857	1	0.473684
Oxidative phosphorylation	Firmicutes	SVM	0.709677	0.916667	0.578947
Oxidative phosphorylation	Firmicutes	XGB	0.735294	0.833333	0.657895
Oxidative phosphorylation	Gammaproteobacteria	DNN	0.717949	0.666667	0.777778
Oxidative phosphorylation	Gammaproteobacteria	RF	0.690909	1	0.527778
Oxidative phosphorylation	Gammaproteobacteria	SVM	0.774194	0.923077	0.666667
Oxidative phosphorylation	Gammaproteobacteria	XGB	0.8125	0.928571	0.722222
Porphyrin and chlorophyll metabolism	Actinobacteria	DNN	0.694444	0.675676	0.714286
Porphyrin and chlorophyll metabolism	Actinobacteria	RF	0.372093	1	0.228571
Porphyrin and chlorophyll metabolism	Actinobacteria	SVM	0.641509	0.944444	0.485714
Porphyrin and chlorophyll metabolism	Actinobacteria	XGB	0.690909	0.95	0.542857
Porphyrin and chlorophyll metabolism	Alphaproteobacteria	DNN	0.631579	0.72	0.5625
Porphyrin and chlorophyll metabolism	Alphaproteobacteria	RF	0.4	1	0.25
Porphyrin and chlorophyll metabolism	Alphaproteobacteria	SVM	0.608696	1	0.4375
Porphyrin and chlorophyll metabolism	Alphaproteobacteria	XGB	0.638298	1	0.46875
Porphyrin and chlorophyll metabolism	Bacteroidetes	DNN	0.716418	0.727273	0.705882
Porphyrin and chlorophyll metabolism	Bacteroidetes	RF	0.380952	1	0.235294
Porphyrin and chlorophyll metabolism	Bacteroidetes	SVM	0.6	0.9375	0.441176
Porphyrin and chlorophyll metabolism	Bacteroidetes	XGB	0.716981	1	0.558824
Porphyrin and chlorophyll metabolism	Firmicutes	DNN	0.740741	0.697674	0.789474
Porphyrin and chlorophyll metabolism	Firmicutes	RF	0.311111	1	0.184211
Porphyrin and chlorophyll metabolism	Firmicutes	SVM	0.631579	0.947368	0.473684
Porphyrin and chlorophyll metabolism	Firmicutes	XGB	0.677419	0.875	0.552632
Porphyrin and chlorophyll metabolism	Gammaproteobacteria	DNN	0.736842	0.777778	0.7
Porphyrin and chlorophyll metabolism	Gammaproteobacteria	RF	0.297872	1	0.175
Porphyrin and chlorophyll metabolism	Gammaproteobacteria	SVM	0.688525	1	0.525
Porphyrin and chlorophyll metabolism	Gammaproteobacteria	XGB	0.666667	0.913043	0.525
Prokaryotic defense system	Actinobacteria	DNN	0.909871	0.890756	0.929825
Prokaryotic defense system	Actinobacteria	RF	0.906667	0.918919	0.894737
Prokaryotic defense system	Actinobacteria	SVM	0.918455	0.89916	0.938596
Prokaryotic defense system	Actinobacteria	XGB	0.926407	0.91453	0.938596
Prokaryotic defense system	Alphaproteobacteria	DNN	0.912698	0.871212	0.958333
Prokaryotic defense system	Alphaproteobacteria	RF	0.910638	0.930435	0.891667
Prokaryotic defense system	Alphaproteobacteria	SVM	0.934426	0.919355	0.95
Prokaryotic defense system	Alphaproteobacteria	XGB	0.914286	0.896	0.933333
Prokaryotic defense system	Bacteroidetes	DNN	0.927419	0.92	0.934959
Prokaryotic defense system	Bacteroidetes	RF	0.898305	0.938053	0.861789
Prokaryotic defense system	Bacteroidetes	SVM	0.943089	0.943089	0.943089
Prokaryotic defense system	Bacteroidetes	XGB	0.918033	0.92562	0.910569
Prokaryotic defense system	Firmicutes	DNN	0.910448	0.871429	0.953125
Prokaryotic defense system	Firmicutes	RF	0.884462	0.902439	0.867188
Prokaryotic defense system	Firmicutes	SVM	0.923077	0.909091	0.9375
Prokaryotic defense system	Firmicutes	XGB	0.900763	0.880597	0.921875
Prokaryotic defense system	Gammaproteobacteria	DNN	0.913669	0.881944	0.947761
Prokaryotic defense system	Gammaproteobacteria	RF	0.89313	0.914062	0.873134
Prokaryotic defense system	Gammaproteobacteria	SVM	0.929368	0.925926	0.932836
Prokaryotic defense system	Gammaproteobacteria	XGB	0.881481	0.875	0.88806
Ribosome	Actinobacteria	DNN	0.745098	0.76	0.730769
Ribosome	Actinobacteria	RF	0.7	1	0.538462
Ribosome	Actinobacteria	SVM	0.761905	1	0.615385
Ribosome	Actinobacteria	XGB	0.791667	0.863636	0.730769
Ribosome	Alphaproteobacteria	DNN	0.861111	0.794872	0.939394
Ribosome	Alphaproteobacteria	RF	0.730769	1	0.575758
Ribosome	Alphaproteobacteria	SVM	0.754717	1	0.606061
Ribosome	Alphaproteobacteria	XGB	0.875	0.903226	0.848485
Ribosome	Bacteroidetes	DNN	0.666667	0.6	0.75
Ribosome	Bacteroidetes	RF	0.666667	1	0.5
Ribosome	Bacteroidetes	SVM	0.736842	1	0.583333
Ribosome	Bacteroidetes	XGB	0.714286	0.833333	0.625
Ribosome	Firmicutes	DNN	0.678571	0.575758	0.826087
Ribosome	Firmicutes	RF	0.756757	1	0.608696
Ribosome	Firmicutes	SVM	0.685714	1	0.521739
Ribosome	Firmicutes	XGB	0.780488	0.888889	0.695652
Ribosome	Gammaproteobacteria	DNN	0.677966	0.666667	0.689655
Ribosome	Gammaproteobacteria	RF	0.651163	1	0.482759
Ribosome	Gammaproteobacteria	SVM	0.681818	1	0.517241
Ribosome	Gammaproteobacteria	XGB	0.769231	0.869565	0.689655
Secretion system	Actinobacteria	DNN	0.848297	0.825301	0.872611
Secretion system	Actinobacteria	RF	0.737752	0.673684	0.815287
Secretion system	Actinobacteria	SVM	0.8	0.824324	0.77707
Secretion system	Actinobacteria	XGB	0.817891	0.820513	0.815287
Secretion system	Alphaproteobacteria	DNN	0.838509	0.859873	0.818182
Secretion system	Alphaproteobacteria	RF	0.781671	0.703883	0.878788
Secretion system	Alphaproteobacteria	SVM	0.801242	0.821656	0.781818
Secretion system	Alphaproteobacteria	XGB	0.79403	0.782353	0.806061
Secretion system	Bacteroidetes	DNN	0.827119	0.813333	0.841379
Secretion system	Bacteroidetes	RF	0.783951	0.709497	0.875862
Secretion system	Bacteroidetes	SVM	0.818182	0.829787	0.806897
Secretion system	Bacteroidetes	XGB	0.833898	0.82	0.848276
Secretion system	Firmicutes	DNN	0.806557	0.825503	0.788462
Secretion system	Firmicutes	RF	0.753463	0.663415	0.871795
Secretion system	Firmicutes	SVM	0.788462	0.788462	0.788462
Secretion system	Firmicutes	XGB	0.776758	0.74269	0.814103
Secretion system	Gammaproteobacteria	DNN	0.821159	0.823232	0.819095
Secretion system	Gammaproteobacteria	RF	0.816327	0.829016	0.80402
Secretion system	Gammaproteobacteria	SVM	0.802111	0.844444	0.763819
Secretion system	Gammaproteobacteria	XGB	0.83038	0.836735	0.824121
Two-component system	Actinobacteria	DNN	0.74026	0.703704	0.780822
Two-component system	Actinobacteria	RF	0.672464	0.582915	0.794521
Two-component system	Actinobacteria	SVM	0.666667	0.611429	0.732877
Two-component system	Actinobacteria	XGB	0.699708	0.609137	0.821918
Two-component system	Alphaproteobacteria	DNN	0.75	0.717391	0.785714
Two-component system	Alphaproteobacteria	RF	0.683333	0.640625	0.732143
Two-component system	Alphaproteobacteria	SVM	0.685393	0.648936	0.72619
Two-component system	Alphaproteobacteria	XGB	0.730337	0.691489	0.77381
Two-component system	Bacteroidetes	DNN	0.745981	0.773333	0.720497
Two-component system	Bacteroidetes	RF	0.730994	0.690608	0.776398
Two-component system	Bacteroidetes	SVM	0.752809	0.687179	0.832298
Two-component system	Bacteroidetes	XGB	0.710602	0.659574	0.770186
Two-component system	Firmicutes	DNN	0.725146	0.725146	0.725146
Two-component system	Firmicutes	RF	0.674419	0.67052	0.678363
Two-component system	Firmicutes	SVM	0.670455	0.651934	0.690058
Two-component system	Firmicutes	XGB	0.6759	0.642105	0.71345
Two-component system	Gammaproteobacteria	DNN	0.715054	0.715054	0.715054
Two-component system	Gammaproteobacteria	RF	0.681481	0.630137	0.741935
Two-component system	Gammaproteobacteria	SVM	0.678756	0.655	0.704301
Two-component system	Gammaproteobacteria	XGB	0.703518	0.660377	0.752688

## Sheet: Fig3B
classifier	variable	value
DNN	f1-score	0.56
DNN	f1-score	0.66
DNN	f1-score	0.64
DNN	f1-score	0.73
DNN	f1-score	0.67
DNN	f1-score	0.9
DNN	f1-score	0.6
DNN	f1-score	0.78
DNN	f1-score	0.67
HHpred	f1-score	0.61
HHpred	f1-score	0.45
HHpred	f1-score	0.39
HHpred	f1-score	0.7
HHpred	f1-score	0.62
HHpred	f1-score	0.68
HHpred	f1-score	0.63
HHpred	f1-score	0.71
HHpred	f1-score	0.64
HMMER	f1-score	0.56
HMMER	f1-score	0.39
HMMER	f1-score	0.35
HMMER	f1-score	0.63
HMMER	f1-score	0.62
HMMER	f1-score	0.55
HMMER	f1-score	0.56
HMMER	f1-score	0.63
HMMER	f1-score	0.62
PSI-BLAST	f1-score	0.61
PSI-BLAST	f1-score	0.4
PSI-BLAST	f1-score	0.3
PSI-BLAST	f1-score	0.61
PSI-BLAST	f1-score	0.64
PSI-BLAST	f1-score	0.54
PSI-BLAST	f1-score	0.51
PSI-BLAST	f1-score	0.61
PSI-BLAST	f1-score	0.6
DNN	accuracy	0.51
DNN	accuracy	0.61
DNN	accuracy	0.59
DNN	accuracy	0.63
DNN	accuracy	0.7
DNN	accuracy	0.62
DNN	accuracy	0.91
DNN	accuracy	0.6
DNN	accuracy	0.78
HHpred	accuracy	0.63
HHpred	accuracy	0.45
HHpred	accuracy	0.33
HHpred	accuracy
HHpred	accuracy	0.39
HHpred	accuracy	0.67
HHpred	accuracy	0.54
HHpred	accuracy	0.53
HHpred	accuracy	0.47
HMMER	accuracy	0.57
HMMER	accuracy	0.37
HMMER	accuracy	0.26
HMMER	accuracy
HMMER	accuracy	0.29
HMMER	accuracy	0.56
HMMER	accuracy	0.54
HMMER	accuracy	0.4
HMMER	accuracy	0.41
PSI-BLAST	accuracy	0.62
PSI-BLAST	accuracy	0.38
PSI-BLAST	accuracy	0.21
PSI-BLAST	accuracy
PSI-BLAST	accuracy	0.28
PSI-BLAST	accuracy	0.53
PSI-BLAST	accuracy	0.55
PSI-BLAST	accuracy	0.39
PSI-BLAST	accuracy	0.36
DNN	precision	0.62
DNN	precision	0.71
DNN	precision	0.71
DNN	precision	0.77
DNN	precision	0.74
DNN	precision	0.89
DNN	precision	0.61
DNN	precision	0.79
DNN	precision	0.7
HHpred	precision	0.59
HHpred	precision	0.45
HHpred	precision	0.47
HHpred	precision	0.73
HHpred	precision	0.72
HHpred	precision	0.95
HHpred	precision	0.96
HHpred	precision	0.83
HHpred	precision	0.76
HMMER	precision	0.55
HMMER	precision	0.41
HMMER	precision	0.55
HMMER	precision	0.73
HMMER	precision	0.74
HMMER	precision	0.87
HMMER	precision	0.91
HMMER	precision	0.87
HMMER	precision	0.67
PSI-BLAST	precision	0.59
PSI-BLAST	precision	0.43
PSI-BLAST	precision	0.53
PSI-BLAST	precision	0.72
PSI-BLAST	precision	0.76
PSI-BLAST	precision	0.92
PSI-BLAST	precision	0.93
PSI-BLAST	precision	0.85
PSI-BLAST	precision	0.66
DNN	recall	0.51
DNN	recall	0.61
DNN	recall	0.59
DNN	recall	0.7
DNN	recall	0.62
DNN	recall	0.91
DNN	recall	0.6
DNN	recall	0.78
DNN	recall	0.64
HHpred	recall	0.63
HHpred	recall	0.45
HHpred	recall	0.33
HHpred	recall	0.67
HHpred	recall	0.54
HHpred	recall	0.53
HHpred	recall	0.47
HHpred	recall	0.63
HHpred	recall	0.55
HMMER	recall	0.57
HMMER	recall	0.37
HMMER	recall	0.26
HMMER	recall	0.56
HMMER	recall	0.54
HMMER	recall	0.4
HMMER	recall	0.41
HMMER	recall	0.5
HMMER	recall	0.57
PSI-BLAST	recall	0.62
PSI-BLAST	recall	0.38
PSI-BLAST	recall	0.21
PSI-BLAST	recall	0.53
PSI-BLAST	recall	0.55
PSI-BLAST	recall	0.39
PSI-BLAST	recall	0.36
PSI-BLAST	recall	0.48
PSI-BLAST	recall	0.56

## Sheet: Fig4A
x	y	word	KO	label	predicted_class
-1.21606	9.25274	hypo.clst.10687103	hypo	unknown	Amino sugar and nucleotide sugar metabolism
-1.58998	9.26708	hypo.clst.6439835	hypo	unknown	Amino sugar and nucleotide sugar metabolism
-0.741712	7.12332	hypo.clst.2947110	hypo	unknown	Amino sugar and nucleotide sugar metabolism
-1.5727	8.96193	hypo.clst.15539682	hypo	unknown	Amino sugar and nucleotide sugar metabolism
-0.880171	5.68222	hypo.clst.17816766	hypo	unknown	Amino sugar and nucleotide sugar metabolism
4.35585	3.65408	hypo.clst.11877661	hypo	unknown	Amino sugar and nucleotide sugar metabolism
0.052316	4.73421	hypo.clst.2757376	hypo	unknown	Amino sugar and nucleotide sugar metabolism
-1.7626	9.64914	hypo.clst.8164451	hypo	unknown	Amino sugar and nucleotide sugar metabolism
-1.42091	8.68073	hypo.clst.6683829	hypo	unknown	Amino sugar and nucleotide sugar metabolism
3.32754	8.79185	hypo.clst.9875291	hypo	unknown	Amino sugar and nucleotide sugar metabolism
-1.62487	9.36422	hypo.clst.18972817	hypo	unknown	Amino sugar and nucleotide sugar metabolism
-1.73727	9.44889	hypo.clst.13515130	hypo	unknown	Amino sugar and nucleotide sugar metabolism
-1.59733	9.42486	hypo.clst.2374418	hypo	unknown	Amino sugar and nucleotide sugar metabolism
-1.9499	4.14853	hypo.clst.857178	hypo	unknown	Amino sugar and nucleotide sugar metabolism
-1.55086	8.60519	hypo.clst.10550667	hypo	unknown	Amino sugar and nucleotide sugar metabolism
-0.327586	6.10886	hypo.clst.6139622	hypo	unknown	Amino sugar and nucleotide sugar metabolism
-1.19358	9.3384	hypo.clst.6158245	hypo	unknown	Amino sugar and nucleotide sugar metabolism
4.18058	9.21601	hypo.clst.19410577	hypo	unknown	Amino sugar and nucleotide sugar metabolism
-1.06334	5.65656	hypo.clst.4047439	hypo	unknown	Amino sugar and nucleotide sugar metabolism
-1.34728	9.2823	hypo.clst.10878961	hypo	unknown	Amino sugar and nucleotide sugar metabolism
-1.5686	8.72144	hypo.clst.321119	hypo	unknown	Amino sugar and nucleotide sugar metabolism
-1.7196	9.43196	hypo.clst.14517246	hypo	unknown	Amino sugar and nucleotide sugar metabolism
-2.12561	4.02804	hypo.clst.1731232	hypo	unknown	Amino sugar and nucleotide sugar metabolism
-1.31927	9.06999	hypo.clst.15496026	hypo	unknown	Amino sugar and nucleotide sugar metabolism
-1.59498	9.30966	hypo.clst.9761606	hypo	unknown	Amino sugar and nucleotide sugar metabolism
0.293439	5.20174	hypo.clst.9320216	hypo	unknown	Amino sugar and nucleotide sugar metabolism
-1.18127	9.13621	hypo.clst.6213534	hypo	unknown	Amino sugar and nucleotide sugar metabolism
-1.40191	9.2629	hypo.clst.15751117	hypo	unknown	Amino sugar and nucleotide sugar metabolism
-1.39159	9.08632	hypo.clst.14408486	hypo	unknown	Amino sugar and nucleotide sugar metabolism
-1.51615	9.23394	hypo.clst.4595270	hypo	unknown	Amino sugar and nucleotide sugar metabolism
-1.50242	9.27084	hypo.clst.2420073	hypo	unknown	Amino sugar and nucleotide sugar metabolism
-1.00927	5.73729	hypo.clst.13056468	hypo	unknown	Amino sugar and nucleotide sugar metabolism
0.300455	5.1395	hypo.clst.993253	hypo	unknown	Amino sugar and nucleotide sugar metabolism
-1.48998	9.29089	hypo.clst.6918241	hypo	unknown	Amino sugar and nucleotide sugar metabolism
-1.12798	5.69216	hypo.clst.2649797	hypo	unknown	Amino sugar and nucleotide sugar metabolism
-1.43823	9.02941	hypo.clst.5093169	hypo	unknown	Amino sugar and nucleotide sugar metabolism
-1.08371	9.22677	hypo.clst.18078675	hypo	unknown	Amino sugar and nucleotide sugar metabolism
-1.24021	9.29265	hypo.clst.2727424	hypo	unknown	Amino sugar and nucleotide sugar metabolism
-1.46756	9.14396	hypo.clst.12767185	hypo	unknown	Amino sugar and nucleotide sugar metabolism
4.48594	6.38957	hypo.clst.6272151	hypo	unknown	Amino sugar and nucleotide sugar metabolism
7.86052	7.33542	hypo.clst.15186810	hypo	unknown	Amino sugar and nucleotide sugar metabolism
7.87241	7.31899	hypo.clst.983984	hypo	unknown	Amino sugar and nucleotide sugar metabolism
-0.20071	6.30381	hypo.clst.5786991	hypo	unknown	Amino sugar and nucleotide sugar metabolism
0.176895	4.96908	hypo.clst.13738537	hypo	unknown	Amino sugar and nucleotide sugar metabolism
0.300877	5.14037	hypo.clst.14836739	hypo	unknown	Amino sugar and nucleotide sugar metabolism
-1.13402	5.77736	hypo.clst.13739121	hypo	unknown	Amino sugar and nucleotide sugar metabolism
0.127286	5.27215	hypo.clst.14864526	hypo	unknown	Amino sugar and nucleotide sugar metabolism
4.37388	6.0362	hypo.clst.5099638	hypo	unknown	Amino sugar and nucleotide sugar metabolism
4.25408	8.74264	hypo.clst.18980335	hypo	unknown	Amino sugar and nucleotide sugar metabolism
-1.86126	6.02177	hypo.clst.1627885	hypo	unknown	Amino sugar and nucleotide sugar metabolism
-1.75564	9.59034	hypo.clst.16369321	hypo	unknown	Amino sugar and nucleotide sugar metabolism
4.2454	3.98354	hypo.clst.15337339	hypo	unknown	Amino sugar and nucleotide sugar metabolism
4.19178	3.88095	hypo.clst.10900886	hypo	unknown	Amino sugar and nucleotide sugar metabolism
0.371875	4.94206	hypo.clst.134574	hypo	unknown	Amino sugar and nucleotide sugar metabolism
-1.6458	8.82281	hypo.clst.16940814	hypo	unknown	Amino sugar and nucleotide sugar metabolism
-1.18672	9.0089	hypo.clst.16328858	hypo	unknown	Amino sugar and nucleotide sugar metabolism
1.61504	8.16308	hypo.clst.1628919	hypo	unknown	Amino sugar and nucleotide sugar metabolism
-1.45357	9.28286	hypo.clst.4534485	hypo	unknown	Amino sugar and nucleotide sugar metabolism
-1.53492	8.75349	hypo.clst.18146936	hypo	unknown	Amino sugar and nucleotide sugar metabolism
3.38205	4.60626	hypo.clst.7712542	hypo	unknown	Amino sugar and nucleotide sugar metabolism
-1.31357	9.17443	hypo.clst.3333248	hypo	unknown	Amino sugar and nucleotide sugar metabolism
-2.16065	6.76609	hypo.clst.11724852	hypo	unknown	Amino sugar and nucleotide sugar metabolism
-1.17048	10.0419	hypo.clst.3083448	hypo	unknown	Amino sugar and nucleotide sugar metabolism
-0.726328	7.21924	hypo.clst.10487017	hypo	unknown	Amino sugar and nucleotide sugar metabolism
4.49698	6.5007	hypo.clst.9416442	hypo	unknown	Amino sugar and nucleotide sugar metabolism
-1.54883	9.1568	hypo.clst.16945937	hypo	unknown	Amino sugar and nucleotide sugar metabolism
-1.42903	8.99608	hypo.clst.16380211	hypo	unknown	Amino sugar and nucleotide sugar metabolism
7.484	7.43292	hypo.clst.16331231	hypo	unknown	Amino sugar and nucleotide sugar metabolism
-1.32363	9.30325	hypo.clst.5240384	hypo	unknown	Amino sugar and nucleotide sugar metabolism
-1.76244	9.68233	hypo.clst.5001086	hypo	unknown	Amino sugar and nucleotide sugar metabolism
3.69795	4.86274	hypo.clst.18334979	hypo	unknown	Amino sugar and nucleotide sugar metabolism
-1.47385	8.91705	hypo.clst.8192898	hypo	unknown	Amino sugar and nucleotide sugar metabolism
-1.62077	9.24354	hypo.clst.6970397	hypo	unknown	Amino sugar and nucleotide sugar metabolism
2.5152	4.44685	hypo.clst.8626785	hypo	unknown	Amino sugar and nucleotide sugar metabolism
2.63829	4.40733	hypo.clst.2557949	hypo	unknown	Amino sugar and nucleotide sugar metabolism
-1.51208	8.89738	hypo.clst.6459574	hypo	unknown	Amino sugar and nucleotide sugar metabolism
4.50394	6.32742	hypo.clst.14600978	hypo	unknown	Amino sugar and nucleotide sugar metabolism
-2.92918	12.5236	hypo.clst.8994972	hypo	unknown	Amino sugar and nucleotide sugar metabolism
4.0204	4.08997	hypo.clst.167510	hypo	unknown	Amino sugar and nucleotide sugar metabolism
-1.76873	9.66435	hypo.clst.5229246	hypo	unknown	Amino sugar and nucleotide sugar metabolism
0.208882	4.71263	hypo.clst.19437185	hypo	unknown	Amino sugar and nucleotide sugar metabolism
-1.50656	8.77072	hypo.clst.13163708	hypo	unknown	Amino sugar and nucleotide sugar metabolism
4.17869	8.28313	hypo.clst.5779251	hypo	unknown	Amino sugar and nucleotide sugar metabolism
-1.76847	6.38502	hypo.clst.14784869	hypo	unknown	Amino sugar and nucleotide sugar metabolism
-0.223991	5.6468	hypo.clst.18636746	hypo	unknown	Amino sugar and nucleotide sugar metabolism
-1.27682	9.21679	hypo.clst.3597295	hypo	unknown	Amino sugar and nucleotide sugar metabolism
-0.533194	5.48906	hypo.clst.13133189	hypo	unknown	Amino sugar and nucleotide sugar metabolism
0.227243	4.80095	hypo.clst.2384958	hypo	unknown	Amino sugar and nucleotide sugar metabolism
1.63733	8.82596	hypo.clst.7472446	hypo	unknown	Amino sugar and nucleotide sugar metabolism
-1.36302	8.44535	hypo.clst.8573186	hypo	unknown	Amino sugar and nucleotide sugar metabolism
-1.3738	4.79036	hypo.clst.13591102	hypo	unknown	Amino sugar and nucleotide sugar metabolism
-1.23273	9.23877	hypo.clst.6082440	hypo	unknown	Amino sugar and nucleotide sugar metabolism
4.54533	11.6614	hypo.clst.2520070	hypo	unknown	Amino sugar and nucleotide sugar metabolism
-1.49738	8.87654	hypo.clst.17215006	hypo	unknown	Amino sugar and nucleotide sugar metabolism
4.93081	4.94896	hypo.clst.19222367	hypo	unknown	Amino sugar and nucleotide sugar metabolism
-1.65933	9.25113	hypo.clst.4251936	hypo	unknown	Amino sugar and nucleotide sugar metabolism
-1.48708	9.30221	hypo.clst.1662064	hypo	unknown	Amino sugar and nucleotide sugar metabolism
2.28745	3.24651	hypo.clst.11513442	hypo	unknown	Amino sugar and nucleotide sugar metabolism
3.27691	4.00317	hypo.clst.16923890	hypo	unknown	Amino sugar and nucleotide sugar metabolism
-1.34165	8.29256	hypo.clst.7582397	hypo	unknown	Amino sugar and nucleotide sugar metabolism
-1.45496	8.72092	hypo.clst.14250023	hypo	unknown	Amino sugar and nucleotide sugar metabolism
3.62722	5.09642	hypo.clst.6830321	hypo	unknown	Amino sugar and nucleotide sugar metabolism
-1.61313	8.61333	hypo.clst.6961823	hypo	unknown	Amino sugar and nucleotide sugar metabolism
-1.80682	9.65809	hypo.clst.9464726	hypo	unknown	Amino sugar and nucleotide sugar metabolism
-1.39316	8.91312	hypo.clst.5954365	hypo	unknown	Amino sugar and nucleotide sugar metabolism
-1.46831	8.46412	hypo.clst.10700834	hypo	unknown	Amino sugar and nucleotide sugar metabolism
4.10519	7.48324	hypo.clst.273640	hypo	unknown	Amino sugar and nucleotide sugar metabolism
2.15803	7.05845	hypo.clst.16097981	hypo	unknown	Amino sugar and nucleotide sugar metabolism
4.46712	8.58671	hypo.clst.3023455	hypo	unknown	Amino sugar and nucleotide sugar metabolism
7.71082	7.38066	hypo.clst.11013584	hypo	unknown	Amino sugar and nucleotide sugar metabolism
3.86807	3.89758	hypo.clst.2145522	hypo	unknown	Amino sugar and nucleotide sugar metabolism
-1.47474	9.18681	hypo.clst.3775415	hypo	unknown	Amino sugar and nucleotide sugar metabolism
3.82886	2.68882	hypo.clst.3055268	hypo	unknown	Amino sugar and nucleotide sugar metabolism
-1.65539	9.6247	hypo.clst.1686965	hypo	unknown	Amino sugar and nucleotide sugar metabolism
-1.08895	9.19233	hypo.clst.6675019	hypo	unknown	Amino sugar and nucleotide sugar metabolism
3.99527	3.76981	hypo.clst.11413231	hypo	unknown	Amino sugar and nucleotide sugar metabolism
-0.473297	4.22592	hypo.clst.9218030	hypo	unknown	Amino sugar and nucleotide sugar metabolism
-1.37533	8.33187	hypo.clst.19470347	hypo	unknown	Amino sugar and nucleotide sugar metabolism
3.62861	4.09293	hypo.clst.6311961	hypo	unknown	Amino sugar and nucleotide sugar metabolism
-0.886322	9.24793	hypo.clst.10242801	hypo	unknown	Amino sugar and nucleotide sugar metabolism
-1.06976	7.3851	hypo.clst.3788570	hypo	unknown	Amino sugar and nucleotide sugar metabolism
-1.17613	10.0373	hypo.clst.17859037	hypo	unknown	Amino sugar and nucleotide sugar metabolism
0.022931	4.84477	hypo.clst.13164063	hypo	unknown	Amino sugar and nucleotide sugar metabolism
-1.42562	9.27752	hypo.clst.6705704	hypo	unknown	Amino sugar and nucleotide sugar metabolism
-1.6334	8.73694	hypo.clst.1112947	hypo	unknown	Amino sugar and nucleotide sugar metabolism
-1.18148	10.0366	hypo.clst.10393112	hypo	unknown	Amino sugar and nucleotide sugar metabolism
4.53735	5.73608	hypo.clst.16073380	hypo	unknown	Amino sugar and nucleotide sugar metabolism
3.39148	4.19728	hypo.clst.4342940	hypo	unknown	Amino sugar and nucleotide sugar metabolism
-1.07059	5.68274	hypo.clst.15282982	hypo	unknown	Amino sugar and nucleotide sugar metabolism
3.5489	3.84019	hypo.clst.19365929	hypo	unknown	Amino sugar and nucleotide sugar metabolism
3.90469	8.49861	hypo.clst.9487816	hypo	unknown	Amino sugar and nucleotide sugar metabolism
3.56218	3.97717	hypo.clst.14151898	hypo	unknown	Amino sugar and nucleotide sugar metabolism
-1.27399	9.20259	hypo.clst.6719080	hypo	unknown	Amino sugar and nucleotide sugar metabolism
-1.54521	9.35051	hypo.clst.14244393	hypo	unknown	Amino sugar and nucleotide sugar metabolism
-1.07198	5.71952	hypo.clst.1696449	hypo	unknown	Amino sugar and nucleotide sugar metabolism
-1.57471	9.31039	hypo.clst.11040549	hypo	unknown	Amino sugar and nucleotide sugar metabolism
-1.50435	9.29504	hypo.clst.4271106	hypo	unknown	Amino sugar and nucleotide sugar metabolism
-1.6523	9.27551	hypo.clst.11376385	hypo	unknown	Amino sugar and nucleotide sugar metabolism
-1.4722	9.26048	hypo.clst.12878418	hypo	unknown	Amino sugar and nucleotide sugar metabolism
-1.3052	8.44049	hypo.clst.3066375	hypo	unknown	Amino sugar and nucleotide sugar metabolism
-2.01432	4.12337	hypo.clst.16753870	hypo	unknown	Amino sugar and nucleotide sugar metabolism
-1.11167	5.744	hypo.clst.13379429	hypo	unknown	Amino sugar and nucleotide sugar metabolism
4.54785	5.57723	hypo.clst.15125663	hypo	unknown	Amino sugar and nucleotide sugar metabolism
-4.25376	11.6962	hypo.clst.18295982	hypo	unknown	Amino sugar and nucleotide sugar metabolism
-1.71628	8.68755	hypo.clst.13582715	hypo	unknown	Amino sugar and nucleotide sugar metabolism
-1.64721	9.49557	hypo.clst.13513382	hypo	unknown	Amino sugar and nucleotide sugar metabolism
-1.34456	9.2655	hypo.clst.18347627	hypo	unknown	Amino sugar and nucleotide sugar metabolism
-1.4429	8.89981	hypo.clst.14587055	hypo	unknown	Amino sugar and nucleotide sugar metabolism
-1.63166	9.40363	hypo.clst.15577988	hypo	unknown	Amino sugar and nucleotide sugar metabolism
-1.30511	9.19407	hypo.clst.1461185	hypo	unknown	Amino sugar and nucleotide sugar metabolism
-1.15149	5.70934	hypo.clst.15853377	hypo	unknown	Amino sugar and nucleotide sugar metabolism
-1.35599	8.99913	hypo.clst.410614	hypo	unknown	Amino sugar and nucleotide sugar metabolism
3.94487	3.88571	hypo.clst.10194259	hypo	unknown	Amino sugar and nucleotide sugar metabolism
-1.30634	9.2213	hypo.clst.19255188	hypo	unknown	Amino sugar and nucleotide sugar metabolism
2.6338	4.46237	hypo.clst.4288569	hypo	unknown	Amino sugar and nucleotide sugar metabolism
2.88584	3.75659	hypo.clst.1365697	hypo	unknown	Amino sugar and nucleotide sugar metabolism
2.41689	3.81372	hypo.clst.4578879	hypo	unknown	Amino sugar and nucleotide sugar metabolism
-1.17959	10.0338	hypo.clst.4766677	hypo	unknown	Amino sugar and nucleotide sugar metabolism
3.01968	4.40394	hypo.clst.17968008	hypo	unknown	Amino sugar and nucleotide sugar metabolism
-1.7792	9.64272	hypo.clst.3118143	hypo	unknown	Amino sugar and nucleotide sugar metabolism
-1.3994	8.90708	hypo.clst.5164926	hypo	unknown	Amino sugar and nucleotide sugar metabolism
-1.35493	9.17364	hypo.clst.4262854	hypo	unknown	Amino sugar and nucleotide sugar metabolism
-1.58948	9.40787	hypo.clst.8616557	hypo	unknown	Amino sugar and nucleotide sugar metabolism
4.57524	8.59118	hypo.clst.7187536	hypo	unknown	Amino sugar and nucleotide sugar metabolism
0.461568	5.49443	hypo.clst.9725528	hypo	unknown	Amino sugar and nucleotide sugar metabolism
4.13534	8.27319	hypo.clst.14687704	hypo	unknown	Amino sugar and nucleotide sugar metabolism
3.3824	4.74979	hypo.clst.7618486	hypo	unknown	Amino sugar and nucleotide sugar metabolism
4.12929	8.10484	hypo.clst.17959006	hypo	unknown	Amino sugar and nucleotide sugar metabolism
-1.8434	5.9112	hypo.clst.3293945	hypo	unknown	Amino sugar and nucleotide sugar metabolism
-1.57067	9.31824	hypo.clst.10194823	hypo	unknown	Amino sugar and nucleotide sugar metabolism
-1.76223	9.61424	hypo.clst.13822347	hypo	unknown	Amino sugar and nucleotide sugar metabolism
2.53436	3.95121	hypo.clst.8024939	hypo	unknown	Amino sugar and nucleotide sugar metabolism
-1.45699	8.97859	hypo.clst.7339877	hypo	unknown	Amino sugar and nucleotide sugar metabolism
-1.64478	9.28327	hypo.clst.12587087	hypo	unknown	Amino sugar and nucleotide sugar metabolism
4.25358	3.72185	hypo.clst.12783141	hypo	unknown	Amino sugar and nucleotide sugar metabolism
-4.05994	11.4502	hypo.clst.9332000	hypo	unknown	Amino sugar and nucleotide sugar metabolism
-1.74645	9.62461	hypo.clst.11910760	hypo	unknown	Amino sugar and nucleotide sugar metabolism
-1.71178	9.47291	hypo.clst.5771259	hypo	unknown	Amino sugar and nucleotide sugar metabolism
7.17585	7.03881	hypo.clst.14060124	hypo	unknown	Amino sugar and nucleotide sugar metabolism
-1.51881	8.79334	hypo.clst.17635975	hypo	unknown	Amino sugar and nucleotide sugar metabolism
1.31636	8.01772	hypo.clst.7639397	hypo	unknown	Amino sugar and nucleotide sugar metabolism
-1.15693	9.22747	hypo.clst.9981007	hypo	unknown	Amino sugar and nucleotide sugar metabolism
-1.46977	9.33896	hypo.clst.4581449	hypo	unknown	Amino sugar and nucleotide sugar metabolism
3.23758	2.82194	hypo.clst.15250755	hypo	unknown	Amino sugar and nucleotide sugar metabolism
4.19023	3.78128	hypo.clst.19044893	hypo	unknown	Amino sugar and nucleotide sugar metabolism
-1.16834	9.21299	hypo.clst.15509117	hypo	unknown	Amino sugar and nucleotide sugar metabolism
-1.42006	9.00713	hypo.clst.1545852	hypo	unknown	Amino sugar and nucleotide sugar metabolism
-1.47924	9.25007	hypo.clst.7826144	hypo	unknown	Amino sugar and nucleotide sugar metabolism
1.62313	8.17398	hypo.clst.2964939	hypo	unknown	Amino sugar and nucleotide sugar metabolism
-2.13288	12.4727	hypo.clst.16044241	hypo	unknown	Amino sugar and nucleotide sugar metabolism
0.168319	5.22848	hypo.clst.5580376	hypo	unknown	Amino sugar and nucleotide sugar metabolism
-1.76276	9.60859	hypo.clst.2769393	hypo	unknown	Amino sugar and nucleotide sugar metabolism
-1.57172	8.11892	hypo.clst.14058524	hypo	unknown	Amino sugar and nucleotide sugar metabolism
6.1683	2.41064	hypo.clst.13621170	hypo	unknown	Amino sugar and nucleotide sugar metabolism
-1.79718	9.64981	hypo.clst.3106683	hypo	unknown	Amino sugar and nucleotide sugar metabolism
2.68852	4.45834	hypo.clst.4444090	hypo	unknown	Amino sugar and nucleotide sugar metabolism
-1.29001	9.12042	hypo.clst.3579145	hypo	unknown	Amino sugar and nucleotide sugar metabolism
-1.73817	9.60805	hypo.clst.15661098	hypo	unknown	Amino sugar and nucleotide sugar metabolism
-1.77052	9.6272	hypo.clst.1008533	hypo	unknown	Amino sugar and nucleotide sugar metabolism
-1.63284	9.26146	hypo.clst.11746511	hypo	unknown	Amino sugar and nucleotide sugar metabolism
8.84188	12.2554	hypo.clst.3036164	hypo	unknown	Amino sugar and nucleotide sugar metabolism
-1.51569	8.75453	hypo.clst.14918076	hypo	unknown	Amino sugar and nucleotide sugar metabolism
-1.73367	9.59098	hypo.clst.17159123	hypo	unknown	Amino sugar and nucleotide sugar metabolism
-1.80229	9.65664	hypo.clst.7463423	hypo	unknown	Amino sugar and nucleotide sugar metabolism
1.96982	7.09788	hypo.clst.10982073	hypo	unknown	Amino sugar and nucleotide sugar metabolism
-1.73873	9.61734	hypo.clst.14002624	hypo	unknown	Amino sugar and nucleotide sugar metabolism
-0.413878	5.88845	hypo.clst.18300836	hypo	unknown	Amino sugar and nucleotide sugar metabolism
-1.41412	9.05021	hypo.clst.3647635	hypo	unknown	Amino sugar and nucleotide sugar metabolism
-0.158157	4.95961	hypo.clst.16429133	hypo	unknown	Amino sugar and nucleotide sugar metabolism
3.72642	4.31067	hypo.clst.948814	hypo	unknown	Amino sugar and nucleotide sugar metabolism
-1.69055	9.468	hypo.clst.10510195	hypo	unknown	Amino sugar and nucleotide sugar metabolism
-1.07955	5.73525	hypo.clst.13091890	hypo	unknown	Amino sugar and nucleotide sugar metabolism
-1.14168	9.15266	hypo.clst.8446362	hypo	unknown	Amino sugar and nucleotide sugar metabolism
1.59633	8.12913	hypo.clst.15171355	hypo	unknown	Amino sugar and nucleotide sugar metabolism
-0.262477	6.02242	hypo.clst.11333034	hypo	unknown	Amino sugar and nucleotide sugar metabolism
0.243908	4.78077	hypo.clst.11860047	hypo	unknown	Amino sugar and nucleotide sugar metabolism
-1.7008	9.47292	hypo.clst.13907343	hypo	unknown	Amino sugar and nucleotide sugar metabolism
1.11045	5.98896	hypo.clst.2087376	hypo	unknown	Amino sugar and nucleotide sugar metabolism
-1.51754	9.3348	hypo.clst.8091651	hypo	unknown	Amino sugar and nucleotide sugar metabolism
-1.13473	5.69919	hypo.clst.4048194	hypo	unknown	Amino sugar and nucleotide sugar metabolism
3.06296	4.27772	hypo.clst.11947730	hypo	unknown	Amino sugar and nucleotide sugar metabolism
-1.4358	5.6789	hypo.clst.9329851	hypo	unknown	Amino sugar and nucleotide sugar metabolism
4.06101	3.79397	hypo.clst.5824063	hypo	unknown	Amino sugar and nucleotide sugar metabolism
-1.50385	9.15452	hypo.clst.1063985	hypo	unknown	Amino sugar and nucleotide sugar metabolism
-1.65547	9.27685	hypo.clst.9828410	hypo	unknown	Amino sugar and nucleotide sugar metabolism
-0.756606	4.21909	hypo.clst.12954604	hypo	unknown	Amino sugar and nucleotide sugar metabolism
2.09477	9.61094	hypo.clst.13101618	hypo	unknown	Amino sugar and nucleotide sugar metabolism
-1.42677	9.2733	hypo.clst.7816006	hypo	unknown	Amino sugar and nucleotide sugar metabolism
1.84843	7.29844	hypo.clst.8622713	hypo	unknown	Amino sugar and nucleotide sugar metabolism
7.95648	7.34448	hypo.clst.17334711	hypo	unknown	Amino sugar and nucleotide sugar metabolism
1.87218	7.32399	hypo.clst.13701716	hypo	unknown	Amino sugar and nucleotide sugar metabolism
-1.40676	9.16968	hypo.clst.16772496	hypo	unknown	Amino sugar and nucleotide sugar metabolism
-1.08933	5.73317	hypo.clst.8576166	hypo	unknown	Amino sugar and nucleotide sugar metabolism
-1.41596	9.25552	hypo.clst.13369269	hypo	unknown	Amino sugar and nucleotide sugar metabolism
-1.54539	8.79836	hypo.clst.8512590	hypo	unknown	Amino sugar and nucleotide sugar metabolism
-1.19337	9.1069	hypo.clst.14920644	hypo	unknown	Amino sugar and nucleotide sugar metabolism
-1.63553	9.37004	hypo.clst.3202131	hypo	unknown	Amino sugar and nucleotide sugar metabolism
-1.08127	5.73086	hypo.clst.5122637	hypo	unknown	Amino sugar and nucleotide sugar metabolism
3.17873	2.23625	hypo.clst.17258058	hypo	unknown	Amino sugar and nucleotide sugar metabolism
2.58847	4.44135	hypo.clst.10036663	hypo	unknown	Amino sugar and nucleotide sugar metabolism
3.39121	4.39182	hypo.clst.11018689	hypo	unknown	Amino sugar and nucleotide sugar metabolism
-1.19763	9.32859	hypo.clst.2403018	hypo	unknown	Amino sugar and nucleotide sugar metabolism
-1.25202	8.85575	hypo.clst.14032208	hypo	unknown	Amino sugar and nucleotide sugar metabolism
-1.48862	9.09673	hypo.clst.11425569	hypo	unknown	Amino sugar and nucleotide sugar metabolism
-1.62672	9.25479	hypo.clst.12694088	hypo	unknown	Amino sugar and nucleotide sugar metabolism
0.077327	5.27146	hypo.clst.12321276	hypo	unknown	Amino sugar and nucleotide sugar metabolism
-1.29029	9.10212	hypo.clst.13685722	hypo	unknown	Amino sugar and nucleotide sugar metabolism
4.04715	7.4953	hypo.clst.12634244	hypo	unknown	Amino sugar and nucleotide sugar metabolism
4.26144	3.80352	hypo.clst.3531898	hypo	unknown	Amino sugar and nucleotide sugar metabolism
-1.41772	9.20169	hypo.clst.2423423	hypo	unknown	Amino sugar and nucleotide sugar metabolism
4.11632	7.46983	hypo.clst.16932365	hypo	unknown	Amino sugar and nucleotide sugar metabolism
2.30895	3.21882	hypo.clst.7937889	hypo	unknown	Amino sugar and nucleotide sugar metabolism
-1.24762	9.10712	hypo.clst.5986509	hypo	unknown	Amino sugar and nucleotide sugar metabolism
-1.67992	9.48834	hypo.clst.10362431	hypo	unknown	Amino sugar and nucleotide sugar metabolism
-1.1056	9.17793	hypo.clst.15764514	hypo	unknown	Amino sugar and nucleotide sugar metabolism
-1.30781	9.06798	hypo.clst.12418742	hypo	unknown	Amino sugar and nucleotide sugar metabolism
3.92646	8.1045	hypo.clst.9738736	hypo	unknown	Amino sugar and nucleotide sugar metabolism
-1.68443	9.48554	hypo.clst.11357862	hypo	unknown	Amino sugar and nucleotide sugar metabolism
3.8708	8.11052	hypo.clst.2823806	hypo	unknown	Amino sugar and nucleotide sugar metabolism
2.47727	3.89939	hypo.clst.10004900	hypo	unknown	Amino sugar and nucleotide sugar metabolism
-1.58257	9.56229	hypo.clst.4951194	hypo	unknown	Amino sugar and nucleotide sugar metabolism
-1.29171	9.20451	hypo.clst.4141258	hypo	unknown	Amino sugar and nucleotide sugar metabolism
3.82502	4.60961	hypo.clst.14193589	hypo	unknown	Amino sugar and nucleotide sugar metabolism
3.85373	4.22788	hypo.clst.18273434	hypo	unknown	Amino sugar and nucleotide sugar metabolism
3.87402	8.06745	hypo.clst.16903230	hypo	unknown	Amino sugar and nucleotide sugar metabolism
-1.06409	5.9626	hypo.clst.18822251	hypo	unknown	Amino sugar and nucleotide sugar metabolism
-1.19969	9.25531	hypo.clst.679432	hypo	unknown	Amino sugar and nucleotide sugar metabolism
3.28228	4.01234	hypo.clst.14650939	hypo	unknown	Amino sugar and nucleotide sugar metabolism
-1.78762	9.6454	hypo.clst.11878485	hypo	unknown	Amino sugar and nucleotide sugar metabolism
2.38363	3.80766	hypo.clst.13902406	hypo	unknown	Amino sugar and nucleotide sugar metabolism
-1.27972	9.11675	hypo.clst.5175312	hypo	unknown	Amino sugar and nucleotide sugar metabolism
-0.783975	5.76776	hypo.clst.12913808	hypo	unknown	Amino sugar and nucleotide sugar metabolism
-2.18181	6.79646	hypo.clst.11404473	hypo	unknown	Amino sugar and nucleotide sugar metabolism
-1.80718	9.6591	hypo.clst.8752992	hypo	unknown	Amino sugar and nucleotide sugar metabolism
4.49005	6.38645	hypo.clst.1669988	hypo	unknown	Amino sugar and nucleotide sugar metabolism
0.19641	4.81647	hypo.clst.4570691	hypo	unknown	Amino sugar and nucleotide sugar metabolism
-0.305619	5.07104	hypo.clst.4610976	hypo	unknown	Amino sugar and nucleotide sugar metabolism
7.28084	7.18925	hypo.clst.18493453	hypo	unknown	Amino sugar and nucleotide sugar metabolism
4.19863	8.40183	hypo.clst.14669371	hypo	unknown	Amino sugar and nucleotide sugar metabolism
-1.39271	9.35847	hypo.clst.15302929	hypo	unknown	Amino sugar and nucleotide sugar metabolism
-1.43589	9.21504	hypo.clst.17605783	hypo	unknown	Amino sugar and nucleotide sugar metabolism
4.27618	3.65433	hypo.clst.18152684	hypo	unknown	Amino sugar and nucleotide sugar metabolism
-1.51912	9.33756	hypo.clst.14233028	hypo	unknown	Amino sugar and nucleotide sugar metabolism
-1.24846	9.19467	hypo.clst.1777218	hypo	unknown	Amino sugar and nucleotide sugar metabolism
0.159497	4.76081	hypo.clst.4914360	hypo	unknown	Amino sugar and nucleotide sugar metabolism
4.19081	3.72394	hypo.clst.14873155	hypo	unknown	Amino sugar and nucleotide sugar metabolism
-1.27831	9.11366	hypo.clst.7753587	hypo	unknown	Amino sugar and nucleotide sugar metabolism
2.39519	10.0188	hypo.clst.185965	hypo	unknown	Amino sugar and nucleotide sugar metabolism
-1.57899	8.65301	hypo.clst.10043294	hypo	unknown	Amino sugar and nucleotide sugar metabolism
-1.48416	9.31483	hypo.clst.16223895	hypo	unknown	Amino sugar and nucleotide sugar metabolism
-1.52166	9.14085	hypo.clst.109221	hypo	unknown	Amino sugar and nucleotide sugar metabolism
-0.883069	9.19121	hypo.clst.16551322	hypo	unknown	Amino sugar and nucleotide sugar metabolism
2.50494	3.79844	hypo.clst.1401874	hypo	unknown	Amino sugar and nucleotide sugar metabolism
0.06959	5.12546	hypo.clst.16907895	hypo	unknown	Amino sugar and nucleotide sugar metabolism
3.8259	9.34043	hypo.clst.13430732	hypo	unknown	Amino sugar and nucleotide sugar metabolism
-2.15162	4.01262	hypo.clst.16926851	hypo	unknown	Amino sugar and nucleotide sugar metabolism
-1.24086	9.03015	hypo.clst.14741076	hypo	unknown	Amino sugar and nucleotide sugar metabolism
-1.26434	9.20509	hypo.clst.18556967	hypo	unknown	Amino sugar and nucleotide sugar metabolism
7.51692	7.41747	hypo.clst.7114694	hypo	unknown	Amino sugar and nucleotide sugar metabolism
-1.61528	9.35991	hypo.clst.6553402	hypo	unknown	Amino sugar and nucleotide sugar metabolism
-2.09896	4.03314	hypo.clst.10772198	hypo	unknown	Amino sugar and nucleotide sugar metabolism
-1.35192	9.13627	hypo.clst.6761280	hypo	unknown	Amino sugar and nucleotide sugar metabolism
-1.77043	9.6181	hypo.clst.10593624	hypo	unknown	Amino sugar and nucleotide sugar metabolism
-1.72105	9.59037	hypo.clst.4768849	hypo	unknown	Amino sugar and nucleotide sugar metabolism
7.99827	7.42198	hypo.clst.6497952	hypo	unknown	Amino sugar and nucleotide sugar metabolism
-1.62103	8.94944	hypo.clst.16296600	hypo	unknown	Amino sugar and nucleotide sugar metabolism
-4.24024	11.6845	hypo.clst.18944945	hypo	unknown	Amino sugar and nucleotide sugar metabolism
4.88113	12.1396	hypo.clst.10507120	hypo	unknown	Amino sugar and nucleotide sugar metabolism
4.45027	8.54336	hypo.clst.5667752	hypo	unknown	Amino sugar and nucleotide sugar metabolism
2.69024	3.85108	hypo.clst.1289751	hypo	unknown	Amino sugar and nucleotide sugar metabolism
-0.375933	5.18438	hypo.clst.1068315	hypo	unknown	Amino sugar and nucleotide sugar metabolism
-1.41008	8.68745	hypo.clst.106609	hypo	unknown	Amino sugar and nucleotide sugar metabolism
3.70457	4.34372	hypo.clst.7023351	hypo	unknown	Amino sugar and nucleotide sugar metabolism
-1.48581	8.90323	hypo.clst.18735917	hypo	unknown	Amino sugar and nucleotide sugar metabolism
-1.44042	9.17498	hypo.clst.3296553	hypo	unknown	Amino sugar and nucleotide sugar metabolism
0.174723	4.75228	hypo.clst.5410589	hypo	unknown	Amino sugar and nucleotide sugar metabolism
8.08462	7.50534	hypo.clst.14527775	hypo	unknown	Amino sugar and nucleotide sugar metabolism
-1.49646	9.25355	hypo.clst.17916802	hypo	unknown	Amino sugar and nucleotide sugar metabolism
4.01285	8.48425	hypo.clst.9339367	hypo	unknown	Amino sugar and nucleotide sugar metabolism
-1.58187	9.49288	hypo.clst.13522024	hypo	unknown	Amino sugar and nucleotide sugar metabolism
4.00301	3.86603	hypo.clst.3029481	hypo	unknown	Amino sugar and nucleotide sugar metabolism
-1.44318	9.24157	hypo.clst.4986791	hypo	unknown	Amino sugar and nucleotide sugar metabolism
-1.38447	8.96783	hypo.clst.605494	hypo	unknown	Amino sugar and nucleotide sugar metabolism
7.87115	7.33034	hypo.clst.6583202	hypo	unknown	Amino sugar and nucleotide sugar metabolism
-1.37449	9.09962	hypo.clst.11004485	hypo	unknown	Amino sugar and nucleotide sugar metabolism
-2.577	5.3733	hypo.clst.878902	hypo	unknown	Amino sugar and nucleotide sugar metabolism
-1.56486	8.79285	hypo.clst.4849916	hypo	unknown	Amino sugar and nucleotide sugar metabolism
0.164122	4.73525	hypo.clst.1979917	hypo	unknown	Amino sugar and nucleotide sugar metabolism
-0.471079	4.7287	hypo.clst.16992683	hypo	unknown	Amino sugar and nucleotide sugar metabolism
4.31523	3.72306	hypo.clst.8490693	hypo	unknown	Amino sugar and nucleotide sugar metabolism
-0.317861	5.16133	hypo.clst.9664241	hypo	unknown	Amino sugar and nucleotide sugar metabolism
-1.18075	9.20325	hypo.clst.11988450	hypo	unknown	Amino sugar and nucleotide sugar metabolism
-1.60021	9.40322	hypo.clst.17002796	hypo	unknown	Amino sugar and nucleotide sugar metabolism
3.20617	2.91929	hypo.clst.15687242	hypo	unknown	Amino sugar and nucleotide sugar metabolism
3.37681	4.17421	hypo.clst.1223896	hypo	unknown	Amino sugar and nucleotide sugar metabolism
3.36643	4.16347	hypo.clst.10939826	hypo	unknown	Amino sugar and nucleotide sugar metabolism
1.73235	8.70611	hypo.clst.17493920	hypo	unknown	Amino sugar and nucleotide sugar metabolism
-1.49432	9.30869	hypo.clst.11336555	hypo	unknown	Amino sugar and nucleotide sugar metabolism
-1.60159	9.36642	hypo.clst.15606157	hypo	unknown	Amino sugar and nucleotide sugar metabolism
-1.60482	9.36546	hypo.clst.8231269	hypo	unknown	Amino sugar and nucleotide sugar metabolism
-1.50496	9.08922	hypo.clst.13711039	hypo	unknown	Amino sugar and nucleotide sugar metabolism
3.62538	3.83766	hypo.clst.12356770	hypo	unknown	Amino sugar and nucleotide sugar metabolism
1.86884	9.3509	hypo.clst.2790058	hypo	unknown	Amino sugar and nucleotide sugar metabolism
1.98627	9.06767	hypo.clst.5394111	hypo	unknown	Amino sugar and nucleotide sugar metabolism
7.17375	7.05414	hypo.clst.5250018	hypo	unknown	Amino sugar and nucleotide sugar metabolism
-1.69959	9.57611	hypo.clst.3198528	hypo	unknown	Amino sugar and nucleotide sugar metabolism
-1.3792	9.124	hypo.clst.12954375	hypo	unknown	Amino sugar and nucleotide sugar metabolism
0.15377	9.64505	hypo.clst.11447915	hypo	unknown	Amino sugar and nucleotide sugar metabolism
-1.43396	8.93555	hypo.clst.2455806	hypo	unknown	Amino sugar and nucleotide sugar metabolism
4.02041	3.86371	hypo.clst.1022854	hypo	unknown	Amino sugar and nucleotide sugar metabolism
4.42474	8.51604	hypo.clst.7874170	hypo	unknown	Amino sugar and nucleotide sugar metabolism
3.81225	8.1113	hypo.clst.1693841	hypo	unknown	Amino sugar and nucleotide sugar metabolism
-4.64074	5.31819	hypo.clst.8438948	hypo	unknown	Amino sugar and nucleotide sugar metabolism
-1.34429	8.84547	hypo.clst.12050878	hypo	unknown	Amino sugar and nucleotide sugar metabolism
-1.36769	9.12331	hypo.clst.17870041	hypo	unknown	Amino sugar and nucleotide sugar metabolism
4.73341	12.2469	hypo.clst.13966258	hypo	unknown	Amino sugar and nucleotide sugar metabolism
-1.51918	9.34812	hypo.clst.19159361	hypo	unknown	Amino sugar and nucleotide sugar metabolism
-1.56546	9.25375	hypo.clst.1999827	hypo	unknown	Amino sugar and nucleotide sugar metabolism
4.01476	3.85369	hypo.clst.9498754	hypo	unknown	Amino sugar and nucleotide sugar metabolism
-1.62271	9.25181	hypo.clst.16715953	hypo	unknown	Amino sugar and nucleotide sugar metabolism
3.80507	3.60659	hypo.clst.11885218	hypo	unknown	Amino sugar and nucleotide sugar metabolism
-1.06113	5.73604	hypo.clst.14033420	hypo	unknown	Amino sugar and nucleotide sugar metabolism
-1.48776	9.31905	hypo.clst.16328353	hypo	unknown	Amino sugar and nucleotide sugar metabolism
0.293612	4.82324	hypo.clst.7277343	hypo	unknown	Amino sugar and nucleotide sugar metabolism
4.16944	3.76843	hypo.clst.13341810	hypo	unknown	Amino sugar and nucleotide sugar metabolism
-1.52282	9.30858	hypo.clst.8574099	hypo	unknown	Amino sugar and nucleotide sugar metabolism
3.89026	8.13003	hypo.clst.5000540	hypo	unknown	Amino sugar and nucleotide sugar metabolism
-1.57774	8.73497	hypo.clst.10436733	hypo	unknown	Amino sugar and nucleotide sugar metabolism
0.157247	9.64865	hypo.clst.3381550	hypo	unknown	Amino sugar and nucleotide sugar metabolism
-1.6486	9.3092	hypo.clst.15580379	hypo	unknown	Amino sugar and nucleotide sugar metabolism
-1.43224	8.97899	hypo.clst.2185163	hypo	unknown	Amino sugar and nucleotide sugar metabolism
-1.21183	9.24844	hypo.clst.17878212	hypo	unknown	Amino sugar and nucleotide sugar metabolism
-1.49221	8.88273	hypo.clst.4899111	hypo	unknown	Amino sugar and nucleotide sugar metabolism
1.62907	8.16472	hypo.clst.12406861	hypo	unknown	Amino sugar and nucleotide sugar metabolism
4.14936	3.15906	hypo.clst.2030796	hypo	unknown	Amino sugar and nucleotide sugar metabolism
3.50723	4.36724	hypo.clst.7129723	hypo	unknown	Amino sugar and nucleotide sugar metabolism
-1.44485	8.2644	hypo.clst.3921469	hypo	unknown	Amino sugar and nucleotide sugar metabolism
-1.15392	9.40764	hypo.clst.13748641	hypo	unknown	Amino sugar and nucleotide sugar metabolism
3.47387	3.79176	hypo.clst.10168479	hypo	unknown	Amino sugar and nucleotide sugar metabolism
-1.55012	8.74683	hypo.clst.6306495	hypo	unknown	Amino sugar and nucleotide sugar metabolism
0.264148	4.72995	hypo.clst.6377084	hypo	unknown	Amino sugar and nucleotide sugar metabolism
2.67605	4.45503	hypo.clst.3897717	hypo	unknown	Amino sugar and nucleotide sugar metabolism
-0.80194	10.4286	hypo.clst.2222990	hypo	unknown	Amino sugar and nucleotide sugar metabolism
-1.20571	8.9481	hypo.clst.6090047	hypo	unknown	Amino sugar and nucleotide sugar metabolism
-1.47774	9.11718	hypo.clst.6546303	hypo	unknown	Amino sugar and nucleotide sugar metabolism
-1.44754	8.95308	hypo.clst.17653657	hypo	unknown	Amino sugar and nucleotide sugar metabolism
-1.6916	9.46068	hypo.clst.1972733	hypo	unknown	Amino sugar and nucleotide sugar metabolism
-0.343728	5.08532	hypo.clst.16942054	hypo	unknown	Amino sugar and nucleotide sugar metabolism
-0.181662	5.68878	hypo.clst.6621278	hypo	unknown	Amino sugar and nucleotide sugar metabolism
4.21985	8.42764	hypo.clst.1284167	hypo	unknown	Amino sugar and nucleotide sugar metabolism
-2.07629	4.08428	hypo.clst.2407505	hypo	unknown	Amino sugar and nucleotide sugar metabolism
-1.39458	9.00708	hypo.clst.8872694	hypo	unknown	Amino sugar and nucleotide sugar metabolism
-1.3749	9.10797	hypo.clst.10877640	hypo	unknown	Amino sugar and nucleotide sugar metabolism
-1.65654	9.28078	hypo.clst.1951171	hypo	unknown	Amino sugar and nucleotide sugar metabolism
0.622054	5.70449	hypo.clst.15387144	hypo	unknown	Benzoate degradation
2.05993	5.41627	hypo.clst.19373546	hypo	unknown	Benzoate degradation
2.76624	10.0648	hypo.clst.4258299	hypo	unknown	Benzoate degradation
3.40226	10.5414	hypo.clst.19149733	hypo	unknown	Benzoate degradation
3.25446	10.0894	hypo.clst.14308142	hypo	unknown	Benzoate degradation
3.1664	10.7014	hypo.clst.8029584	hypo	unknown	Benzoate degradation
3.23744	9.14439	hypo.clst.18655297	hypo	unknown	Benzoate degradation
0.749297	5.75155	hypo.clst.11333970	hypo	unknown	Benzoate degradation
3.28161	10.3946	hypo.clst.10665324	hypo	unknown	Benzoate degradation
3.18883	10.2114	hypo.clst.7563966	hypo	unknown	Benzoate degradation
3.09306	10.391	hypo.clst.9222013	hypo	unknown	Benzoate degradation
0.993895	5.96698	hypo.clst.538012	hypo	unknown	Benzoate degradation
3.41659	10.3878	hypo.clst.8316097	hypo	unknown	Benzoate degradation
2.89161	9.93778	hypo.clst.18684540	hypo	unknown	Benzoate degradation
3.24168	10.2794	hypo.clst.8489674	hypo	unknown	Benzoate degradation
3.30411	10.2117	hypo.clst.11703548	hypo	unknown	Benzoate degradation
1.13731	5.98909	hypo.clst.458018	hypo	unknown	Benzoate degradation
3.2264	10.2836	hypo.clst.6104193	hypo	unknown	Benzoate degradation
3.11055	9.21733	hypo.clst.9243333	hypo	unknown	Benzoate degradation
0.76958	5.79779	hypo.clst.8467644	hypo	unknown	Benzoate degradation
3.209	10.3722	hypo.clst.4368726	hypo	unknown	Benzoate degradation
3.1233	10.2741	hypo.clst.17240207	hypo	unknown	Benzoate degradation
3.07091	10.4611	hypo.clst.14865465	hypo	unknown	Benzoate degradation
3.32051	10.2139	hypo.clst.6240156	hypo	unknown	Benzoate degradation
3.26251	10.4133	hypo.clst.8596816	hypo	unknown	Benzoate degradation
3.39931	9.80467	hypo.clst.18122224	hypo	unknown	Benzoate degradation
2.39985	10.879	hypo.clst.9309740	hypo	unknown	Benzoate degradation
3.22467	10.0171	hypo.clst.19622173	hypo	unknown	Benzoate degradation
3.13172	9.99511	hypo.clst.18569714	hypo	unknown	Benzoate degradation
3.1465	10.3422	hypo.clst.9070753	hypo	unknown	Benzoate degradation
3.26687	10.2576	hypo.clst.4526023	hypo	unknown	Benzoate degradation
4.5263	5.81847	hypo.clst.1016396	hypo	unknown	Benzoate degradation
2.93763	4.93656	hypo.clst.13961517	hypo	unknown	Benzoate degradation
3.37789	10.294	hypo.clst.3251237	hypo	unknown	Benzoate degradation
3.2653	10.2606	hypo.clst.8492157	hypo	unknown	Benzoate degradation
3.38751	10.0654	hypo.clst.1271079	hypo	unknown	Benzoate degradation
2.71066	10.5056	hypo.clst.16625888	hypo	unknown	Benzoate degradation
3.22071	10.2755	hypo.clst.13820234	hypo	unknown	Benzoate degradation
3.14928	10.4289	hypo.clst.17611972	hypo	unknown	Benzoate degradation
3.3013	10.2154	hypo.clst.12424583	hypo	unknown	Benzoate degradation
3.44598	10.6144	hypo.clst.3222435	hypo	unknown	Benzoate degradation
3.01948	10.3648	hypo.clst.18851628	hypo	unknown	Benzoate degradation
3.03949	10.3271	hypo.clst.18202872	hypo	unknown	Benzoate degradation
2.74132	10.5156	hypo.clst.17977182	hypo	unknown	Benzoate degradation
3.17456	10.1925	hypo.clst.18571640	hypo	unknown	Benzoate degradation
3.17632	10.0871	hypo.clst.1610999	hypo	unknown	Benzoate degradation
0.779388	5.77905	hypo.clst.5837314	hypo	unknown	Benzoate degradation
-4.29992	6.38857	hypo.clst.13622509	hypo	unknown	Benzoate degradation
3.23327	10.3746	hypo.clst.18280007	hypo	unknown	Benzoate degradation
3.13961	9.96818	hypo.clst.12169295	hypo	unknown	Benzoate degradation
4.51997	11.714	hypo.clst.19307306	hypo	unknown	Benzoate degradation
2.51241	5.33436	hypo.clst.17916466	hypo	unknown	Benzoate degradation
3.28149	10.0816	hypo.clst.3570620	hypo	unknown	Benzoate degradation
2.99364	10.294	hypo.clst.14644532	hypo	unknown	Benzoate degradation
2.53658	5.28057	hypo.clst.5360410	hypo	unknown	Benzoate degradation
3.23213	10.2881	hypo.clst.3723450	hypo	unknown	Benzoate degradation
3.20872	10.4532	hypo.clst.7169662	hypo	unknown	Benzoate degradation
0.805484	5.9989	hypo.clst.3629113	hypo	unknown	Benzoate degradation
2.44775	5.25521	hypo.clst.6449704	hypo	unknown	Benzoate degradation
3.21291	9.92617	hypo.clst.16724619	hypo	unknown	Benzoate degradation
3.17604	10.126	hypo.clst.12113507	hypo	unknown	Benzoate degradation
3.56489	9.74431	hypo.clst.12993505	hypo	unknown	Benzoate degradation
3.18013	10.1948	hypo.clst.11500425	hypo	unknown	Benzoate degradation
3.47169	10.6588	hypo.clst.10362224	hypo	unknown	Benzoate degradation
2.11011	5.39318	hypo.clst.19603171	hypo	unknown	Benzoate degradation
3.2639	9.11216	hypo.clst.12082607	hypo	unknown	Benzoate degradation
-0.339141	5.22771	hypo.clst.5393467	hypo	unknown	Benzoate degradation
3.22316	10.4538	hypo.clst.390052	hypo	unknown	Benzoate degradation
3.08848	10.2854	hypo.clst.10767301	hypo	unknown	Benzoate degradation
0.571672	6.12368	hypo.clst.14150163	hypo	unknown	Benzoate degradation
3.34467	10.3454	hypo.clst.10623494	hypo	unknown	Benzoate degradation
3.20569	10.0504	hypo.clst.13161924	hypo	unknown	Benzoate degradation
2.66986	10.5212	hypo.clst.11195104	hypo	unknown	Benzoate degradation
3.20255	10.0951	hypo.clst.855331	hypo	unknown	Benzoate degradation
2.76384	5.06288	hypo.clst.7383874	hypo	unknown	Benzoate degradation
3.37405	10.4782	hypo.clst.9456241	hypo	unknown	Benzoate degradation
0.758898	5.78611	hypo.clst.18124686	hypo	unknown	Benzoate degradation
3.06525	10.1411	hypo.clst.12686630	hypo	unknown	Benzoate degradation
3.1659	10.0868	hypo.clst.6668836	hypo	unknown	Benzoate degradation
3.15551	10.4097	hypo.clst.9361654	hypo	unknown	Benzoate degradation
1.15848	5.97151	hypo.clst.2792664	hypo	unknown	Benzoate degradation
3.32664	10.5045	hypo.clst.16481104	hypo	unknown	Benzoate degradation
0.681887	5.78019	hypo.clst.7690404	hypo	unknown	Benzoate degradation
3.1454	10.1941	hypo.clst.11225616	hypo	unknown	Benzoate degradation
3.3037	10.2539	hypo.clst.15281861	hypo	unknown	Benzoate degradation
2.4704	5.34386	hypo.clst.2485378	hypo	unknown	Benzoate degradation
3.14168	10.0483	hypo.clst.14800912	hypo	unknown	Benzoate degradation
3.251	10.225	hypo.clst.13039788	hypo	unknown	Benzoate degradation
3.1505	10.0966	hypo.clst.12431565	hypo	unknown	Benzoate degradation
3.30409	10.2156	hypo.clst.14572338	hypo	unknown	Benzoate degradation
-1.63155	3.45537	hypo.clst.9413060	hypo	unknown	Energy metabolism
2.69512	8.4387	hypo.clst.18288216	hypo	unknown	Energy metabolism
2.45942	9.47224	hypo.clst.13970304	hypo	unknown	Energy metabolism
2.1412	8.86213	hypo.clst.3749468	hypo	unknown	Energy metabolism
-0.019522	6.26454	hypo.clst.13934915	hypo	unknown	Energy metabolism
2.68744	8.45524	hypo.clst.14850298	hypo	unknown	Energy metabolism
2.13775	8.79066	hypo.clst.2102311	hypo	unknown	Energy metabolism
-0.685151	6.82377	hypo.clst.4407571	hypo	unknown	Energy metabolism
2.79367	8.27252	hypo.clst.19296140	hypo	unknown	Energy metabolism
3.93272	3.41418	hypo.clst.18898690	hypo	unknown	Energy metabolism
0.589694	6.18872	hypo.clst.8375936	hypo	unknown	Energy metabolism
1.79679	9.67162	hypo.clst.5891258	hypo	unknown	Energy metabolism
3.43865	8.61721	hypo.clst.17219510	hypo	unknown	Energy metabolism
2.71082	8.45647	hypo.clst.9040734	hypo	unknown	Energy metabolism
1.54649	8.44456	hypo.clst.15183428	hypo	unknown	Energy metabolism
2.92166	8.5368	hypo.clst.17907412	hypo	unknown	Energy metabolism
-0.925369	4.574	hypo.clst.15384541	hypo	unknown	Energy metabolism
3.39643	8.74684	hypo.clst.12530560	hypo	unknown	Energy metabolism
2.70408	8.44827	hypo.clst.8097018	hypo	unknown	Energy metabolism
2.694	8.44847	hypo.clst.8826803	hypo	unknown	Energy metabolism
-2.35796	8.11432	hypo.clst.5462887	hypo	unknown	Energy metabolism
3.31386	8.73026	hypo.clst.7416359	hypo	unknown	Energy metabolism
2.69264	8.493	hypo.clst.19501451	hypo	unknown	Energy metabolism
2.69884	8.44425	hypo.clst.10466302	hypo	unknown	Energy metabolism
2.69663	8.43214	hypo.clst.13030359	hypo	unknown	Energy metabolism
-0.868372	4.97007	hypo.clst.13956808	hypo	unknown	Energy metabolism
3.22939	8.54532	hypo.clst.6487061	hypo	unknown	Energy metabolism
3.05048	8.29067	hypo.clst.7271777	hypo	unknown	Energy metabolism
3.38794	8.76776	hypo.clst.17776223	hypo	unknown	Energy metabolism
3.41274	7.22159	hypo.clst.16923892	hypo	unknown	Energy metabolism
2.23702	7.99373	hypo.clst.5399713	hypo	unknown	Energy metabolism
2.70688	8.44571	hypo.clst.6590507	hypo	unknown	Energy metabolism
2.87034	9.44986	hypo.clst.2972401	hypo	unknown	Energy metabolism
-0.657847	4.6369	hypo.clst.17361379	hypo	unknown	Energy metabolism
-0.894875	4.52097	hypo.clst.1707571	hypo	unknown	Energy metabolism
2.70039	8.44748	hypo.clst.10559815	hypo	unknown	Energy metabolism
2.70459	8.43847	hypo.clst.3493450	hypo	unknown	Energy metabolism
2.70907	8.44021	hypo.clst.8597069	hypo	unknown	Energy metabolism
2.71074	8.44211	hypo.clst.8901404	hypo	unknown	Energy metabolism
0.661386	6.19022	hypo.clst.9428345	hypo	unknown	Energy metabolism
3.59541	8.3156	hypo.clst.12106831	hypo	unknown	Energy metabolism
-0.892694	4.99293	hypo.clst.18747115	hypo	unknown	Energy metabolism
2.70042	8.41664	hypo.clst.10603473	hypo	unknown	Energy metabolism
2.48654	11.3199	hypo.clst.16440494	hypo	unknown	Energy metabolism
2.48011	11.3159	hypo.clst.2261354	hypo	unknown	Energy metabolism
3.53664	7.25576	hypo.clst.5381109	hypo	unknown	Energy metabolism
3.32525	8.64479	hypo.clst.5645235	hypo	unknown	Energy metabolism
0.45162	6.23359	hypo.clst.14105365	hypo	unknown	Energy metabolism
0.637142	6.15687	hypo.clst.6022134	hypo	unknown	Energy metabolism
0.572293	6.20206	hypo.clst.18488650	hypo	unknown	Energy metabolism
3.54708	8.3131	hypo.clst.11255000	hypo	unknown	Energy metabolism
1.69653	8.21684	hypo.clst.6130235	hypo	unknown	Energy metabolism
-12.1401	9.01136	hypo.clst.5309023	hypo	unknown	Energy metabolism
-0.275813	5.81524	hypo.clst.745967	hypo	unknown	Energy metabolism
2.56048	7.22842	hypo.clst.16477566	hypo	unknown	Energy metabolism
3.46243	3.50011	hypo.clst.6040074	hypo	unknown	Energy metabolism
3.35135	8.56004	hypo.clst.11375148	hypo	unknown	Energy metabolism
-12.1405	9.0112	hypo.clst.7424285	hypo	unknown	Energy metabolism
2.72146	8.4384	hypo.clst.7187725	hypo	unknown	Energy metabolism
-0.129735	5.86355	hypo.clst.19657640	hypo	unknown	Energy metabolism
2.70583	8.44382	hypo.clst.18766591	hypo	unknown	Energy metabolism
1.72554	9.94672	hypo.clst.5944420	hypo	unknown	Energy metabolism
3.47161	3.9053	hypo.clst.3052230	hypo	unknown	Energy metabolism
7.3487	7.80233	hypo.clst.79879	hypo	unknown	Energy metabolism
-3.13148	2.70384	hypo.clst.18141948	hypo	unknown	Energy metabolism
2.41291	8.47869	hypo.clst.16166687	hypo	unknown	Energy metabolism
2.80782	7.42758	hypo.clst.8797950	hypo	unknown	Energy metabolism
2.80177	7.42325	hypo.clst.15362866	hypo	unknown	Energy metabolism
3.64515	3.58262	hypo.clst.10564457	hypo	unknown	Energy metabolism
3.49724	3.84824	hypo.clst.17851858	hypo	unknown	Energy metabolism
3.40663	4.40575	hypo.clst.6306340	hypo	unknown	Energy metabolism
3.30837	8.40412	hypo.clst.10182226	hypo	unknown	Energy metabolism
0.602235	6.18614	hypo.clst.14422088	hypo	unknown	Energy metabolism
-12.1404	9.01127	hypo.clst.15045833	hypo	unknown	Energy metabolism
-4.15801	11.859	hypo.clst.15972688	hypo	unknown	Energy metabolism
0.933073	12.6028	hypo.clst.12108418	hypo	unknown	Energy metabolism
2.70973	8.44179	hypo.clst.12985273	hypo	unknown	Energy metabolism
1.72028	8.30098	hypo.clst.6251695	hypo	unknown	Energy metabolism
2.96476	8.24293	hypo.clst.19653100	hypo	unknown	Energy metabolism
2.72631	8.44745	hypo.clst.15423112	hypo	unknown	Energy metabolism
2.70484	8.43669	hypo.clst.9744794	hypo	unknown	Energy metabolism
1.64657	9.09145	hypo.clst.12231126	hypo	unknown	Energy metabolism
3.10176	8.26187	hypo.clst.15667520	hypo	unknown	Energy metabolism
3.45845	8.81714	hypo.clst.16329661	hypo	unknown	Energy metabolism
2.98528	8.30411	hypo.clst.11074581	hypo	unknown	Energy metabolism
0.500356	6.13629	hypo.clst.6825579	hypo	unknown	Energy metabolism
4.68102	11.1877	hypo.clst.8018675	hypo	unknown	Energy metabolism
-0.924853	5.09257	hypo.clst.947001	hypo	unknown	Energy metabolism
7.34514	7.77445	hypo.clst.5737190	hypo	unknown	Energy metabolism
0.529967	6.16205	hypo.clst.7722812	hypo	unknown	Energy metabolism
0.43613	6.1313	hypo.clst.7882203	hypo	unknown	Energy metabolism
3.42999	4.05847	hypo.clst.15797375	hypo	unknown	Energy metabolism
3.0459	8.28557	hypo.clst.16195169	hypo	unknown	Energy metabolism
2.75368	8.96247	hypo.clst.5981126	hypo	unknown	Energy metabolism
2.71576	8.56294	hypo.clst.4110692	hypo	unknown	Energy metabolism
-0.848561	5.00767	hypo.clst.3758071	hypo	unknown	Energy metabolism
-0.255525	5.78129	hypo.clst.6457748	hypo	unknown	Energy metabolism
0.232114	5.56134	hypo.clst.16853263	hypo	unknown	Energy metabolism
3.33006	8.87978	hypo.clst.4514930	hypo	unknown	Energy metabolism
0.505229	6.19417	hypo.clst.12920458	hypo	unknown	Energy metabolism
1.17097	8.11926	hypo.clst.13870819	hypo	unknown	Energy metabolism
3.34071	8.6456	hypo.clst.14267706	hypo	unknown	Energy metabolism
3.60213	8.30865	hypo.clst.1242652	hypo	unknown	Energy metabolism
4.00047	3.8266	hypo.clst.4331712	hypo	unknown	Energy metabolism
2.67547	8.21457	hypo.clst.8667811	hypo	unknown	Energy metabolism
0.250599	6.94498	hypo.clst.10280780	hypo	unknown	Energy metabolism
3.54264	7.2472	hypo.clst.369589	hypo	unknown	Energy metabolism
0.630136	6.19178	hypo.clst.13498221	hypo	unknown	Energy metabolism
0.534307	6.16693	hypo.clst.10552685	hypo	unknown	Energy metabolism
2.83883	7.52468	hypo.clst.8574214	hypo	unknown	Energy metabolism
-0.894064	4.9913	hypo.clst.13836888	hypo	unknown	Energy metabolism
2.7541	8.95791	hypo.clst.630831	hypo	unknown	Energy metabolism
-0.285552	4.74005	hypo.clst.3292151	hypo	unknown	Energy metabolism
1.30476	9.77801	hypo.clst.4798672	hypo	unknown	Energy metabolism
2.13905	8.85624	hypo.clst.3859387	hypo	unknown	Energy metabolism
3.38456	4.75582	hypo.clst.9544009	hypo	unknown	Energy metabolism
7.33211	7.80414	hypo.clst.5918269	hypo	unknown	Energy metabolism
2.25666	7.98581	hypo.clst.7736588	hypo	unknown	Energy metabolism
2.7101	8.45027	hypo.clst.15105047	hypo	unknown	Energy metabolism
0.56386	6.182	hypo.clst.8135898	hypo	unknown	Energy metabolism
-0.944219	4.96045	hypo.clst.15189660	hypo	unknown	Energy metabolism
4.29427	8.82131	hypo.clst.13017702	hypo	unknown	Energy metabolism
2.22939	8.00361	hypo.clst.5649831	hypo	unknown	Energy metabolism
0.539068	6.15939	hypo.clst.10564460	hypo	unknown	Energy metabolism
2.23546	8.01127	hypo.clst.9722658	hypo	unknown	Energy metabolism
3.60983	8.26448	hypo.clst.5647655	hypo	unknown	Energy metabolism
7.34649	7.76231	hypo.clst.9739857	hypo	unknown	Energy metabolism
0.392493	5.99584	hypo.clst.11089209	hypo	unknown	Energy metabolism
2.69619	8.28386	hypo.clst.6375126	hypo	unknown	Energy metabolism
1.08591	6.84358	hypo.clst.4846489	hypo	unknown	Energy metabolism
2.56665	5.34067	hypo.clst.3826899	hypo	unknown	Energy metabolism
3.02673	8.26831	hypo.clst.2784651	hypo	unknown	Energy metabolism
-0.845787	4.95414	hypo.clst.2570039	hypo	unknown	Energy metabolism
-0.844218	4.99303	hypo.clst.14402629	hypo	unknown	Energy metabolism
2.98007	8.4815	hypo.clst.8266774	hypo	unknown	Energy metabolism
0.48111	6.18736	hypo.clst.13502697	hypo	unknown	Energy metabolism
2.70488	8.44874	hypo.clst.13805624	hypo	unknown	Energy metabolism
2.70898	8.4549	hypo.clst.8640018	hypo	unknown	Energy metabolism
3.50361	3.26457	hypo.clst.262827	hypo	unknown	Energy metabolism
2.94574	8.2506	hypo.clst.18273906	hypo	unknown	Energy metabolism
-0.911573	4.99258	hypo.clst.18939505	hypo	unknown	Energy metabolism
2.6995	8.27899	hypo.clst.16040182	hypo	unknown	Energy metabolism
2.70959	8.44923	hypo.clst.13870187	hypo	unknown	Energy metabolism
2.10281	10.4919	hypo.clst.16364977	hypo	unknown	Other
4.52418	6.18106	hypo.clst.15450076	hypo	unknown	Other
3.38321	15.227	hypo.clst.3379044	hypo	unknown	Other
3.43943	15.0858	hypo.clst.6567058	hypo	unknown	Other
3.50463	14.8786	hypo.clst.14914092	hypo	unknown	Other
4.47065	5.74204	hypo.clst.4734839	hypo	unknown	Other
-7.93206	8.35687	hypo.clst.5347521	hypo	unknown	Other
-1.75655	9.67672	hypo.clst.16582863	hypo	unknown	Other
-7.92239	8.36138	hypo.clst.18381506	hypo	unknown	Other
-4.73042	19.4262	hypo.clst.11726631	hypo	unknown	Other
3.38	15.1029	hypo.clst.9168046	hypo	unknown	Other
-4.02683	18.1168	hypo.clst.15010558	hypo	unknown	Other
-1.82473	5.97234	hypo.clst.2713969	hypo	unknown	Other
2.90104	13.4643	hypo.clst.428190	hypo	unknown	Other
-1.92793	12.7159	hypo.clst.17552642	hypo	unknown	Other
3.42798	15.1227	hypo.clst.8352066	hypo	unknown	Other
-7.85108	8.3544	hypo.clst.1298553	hypo	unknown	Other
-7.91212	8.3583	hypo.clst.12357475	hypo	unknown	Other
3.34557	15.3011	hypo.clst.616277	hypo	unknown	Other
3.46301	15.0216	hypo.clst.13855599	hypo	unknown	Other
-2.76882	19.6672	hypo.clst.14655386	hypo	unknown	Other
-7.92913	8.36146	hypo.clst.19099032	hypo	unknown	Other
-7.92089	8.3574	hypo.clst.8042358	hypo	unknown	Other
-2.81029	19.62	hypo.clst.6558249	hypo	unknown	Other
3.46267	15.0022	hypo.clst.9462962	hypo	unknown	Other
-2.80351	19.6269	hypo.clst.14365002	hypo	unknown	Other
-6.81161	6.12173	hypo.clst.17788408	hypo	unknown	Other
3.34566	15.3097	hypo.clst.10300423	hypo	unknown	Other
3.402	15.1833	hypo.clst.871064	hypo	unknown	Other
-2.7993	19.6223	hypo.clst.3870676	hypo	unknown	Other
3.4269	14.9275	hypo.clst.4241651	hypo	unknown	Other
3.39896	15.189	hypo.clst.5827454	hypo	unknown	Other
3.40675	14.9482	hypo.clst.12484153	hypo	unknown	Other
2.76237	10.1724	hypo.clst.6441159	hypo	unknown	Other
-2.29345	12.6702	hypo.clst.11838525	hypo	unknown	Other
-2.8275	19.6034	hypo.clst.9302687	hypo	unknown	Other
-7.76686	12.3716	hypo.clst.4809503	hypo	unknown	Other
-6.80882	6.08502	hypo.clst.15576220	hypo	unknown	Other
4.39572	5.68337	hypo.clst.3845403	hypo	unknown	Other
-1.69345	12.6178	hypo.clst.16185545	hypo	unknown	Other
-10.7512	2.99036	hypo.clst.795862	hypo	unknown	Other
2.13604	10.2629	hypo.clst.9910137	hypo	unknown	Other
-1.3093	12.2069	hypo.clst.791181	hypo	unknown	Other
3.45283	15.0476	hypo.clst.15137469	hypo	unknown	Other
-2.78492	19.6482	hypo.clst.16620703	hypo	unknown	Other
-7.96474	12.0395	hypo.clst.7315740	hypo	unknown	Other
4.25998	7.33766	hypo.clst.14734724	hypo	unknown	Other
3.45683	14.9042	hypo.clst.10110047	hypo	unknown	Other
-7.85499	8.35594	hypo.clst.12677626	hypo	unknown	Other
8.67234	14.4315	hypo.clst.4666421	hypo	unknown	Other
3.41019	14.9475	hypo.clst.13293308	hypo	unknown	Other
-7.78139	12.3773	hypo.clst.16965689	hypo	unknown	Other
3.38164	15.2309	hypo.clst.712340	hypo	unknown	Other
0.647143	10.359	hypo.clst.12870067	hypo	unknown	Other
-2.77091	19.6626	hypo.clst.10335076	hypo	unknown	Other
4.78175	12.1159	hypo.clst.199794	hypo	unknown	Other
-7.84737	8.3561	hypo.clst.11566860	hypo	unknown	Other
5.16851	12.9288	hypo.clst.6623913	hypo	unknown	Other
5.12377	12.7313	hypo.clst.14386205	hypo	unknown	Other
0.143471	4.78733	hypo.clst.17045782	hypo	unknown	Other
5.59688	12.0556	hypo.clst.15965735	hypo	unknown	Other
4.8325	12.1906	hypo.clst.15606985	hypo	unknown	Other
4.34431	11.9108	hypo.clst.8552589	hypo	unknown	Other
-2.27035	12.7449	hypo.clst.15081399	hypo	unknown	Other
5.09654	12.1318	hypo.clst.19561916	hypo	unknown	Other
5.06003	12.3278	hypo.clst.9198494	hypo	unknown	Other
4.33989	13.1015	hypo.clst.7829006	hypo	unknown	Other
4.92771	12.5947	hypo.clst.12675876	hypo	unknown	Other
6.26661	15.7867	hypo.clst.12344657	hypo	unknown	Other
-3.50183	13.3721	hypo.clst.8155647	hypo	unknown	Other
5.00306	12.5954	hypo.clst.1642378	hypo	unknown	Other
4.16859	11.4293	hypo.clst.2514328	hypo	unknown	Other
-2.21273	12.7193	hypo.clst.3440548	hypo	unknown	Other
-2.25202	12.8025	hypo.clst.291436	hypo	unknown	Other
5.13235	12.0015	hypo.clst.16122736	hypo	unknown	Other
-0.45773	5.62755	hypo.clst.4443171	hypo	unknown	Other
3.55334	14.774	hypo.clst.958760	hypo	unknown	Other
-6.72917	6.65405	hypo.clst.1141530	hypo	unknown	Other
-6.51304	6.41235	hypo.clst.18958650	hypo	unknown	Other
3.51068	14.8327	hypo.clst.9255182	hypo	unknown	Other
-6.45547	6.22048	hypo.clst.993037	hypo	unknown	Other
4.58847	11.7147	hypo.clst.8660499	hypo	unknown	Other
-0.371948	5.79153	hypo.clst.4021564	hypo	unknown	Other
-1.32338	9.14968	hypo.clst.8897663	hypo	unknown	Other
3.42315	14.9892	hypo.clst.19237840	hypo	unknown	Other
3.39439	15.0697	hypo.clst.5807878	hypo	unknown	Other
3.14417	3.0037	hypo.clst.8237766	hypo	unknown	Other
3.41682	15.0467	hypo.clst.2499956	hypo	unknown	Other
1.558	8.36473	hypo.clst.9565538	hypo	unknown	Other
1.4904	5.74214	hypo.clst.2588342	hypo	unknown	Other
4.18447	11.3707	hypo.clst.15882710	hypo	unknown	Other
4.85315	12.0315	hypo.clst.18303241	hypo	unknown	Other
2.43772	6.69677	hypo.clst.13932098	hypo	unknown	Other
1.77306	6.66175	hypo.clst.4021301	hypo	unknown	Other
4.65233	12.2858	hypo.clst.4015678	hypo	unknown	Other
4.52192	11.9147	hypo.clst.4203730	hypo	unknown	Other
3.37111	15.0975	hypo.clst.3775222	hypo	unknown	Other
4.46375	11.9172	hypo.clst.19378697	hypo	unknown	Other
4.42247	11.8748	hypo.clst.11664257	hypo	unknown	Other
4.567	11.6728	hypo.clst.1073824	hypo	unknown	Other
4.59431	11.4885	hypo.clst.18771348	hypo	unknown	Other
4.71093	11.9501	hypo.clst.14891366	hypo	unknown	Other
5.3321	11.9622	hypo.clst.394234	hypo	unknown	Other
4.4172	12.5124	hypo.clst.13459271	hypo	unknown	Other
0.754708	7.07711	hypo.clst.14316111	hypo	unknown	Other
4.60208	11.6421	hypo.clst.507297	hypo	unknown	Other
4.32264	11.5838	hypo.clst.6143236	hypo	unknown	Other
3.762	11.1582	hypo.clst.16484825	hypo	unknown	Other
4.46881	11.8455	hypo.clst.13987706	hypo	unknown	Other
4.76689	12.1985	hypo.clst.4098768	hypo	unknown	Other
2.85285	5.54708	hypo.clst.724825	hypo	unknown	Other
3.63451	14.6966	hypo.clst.12598064	hypo	unknown	Other
3.48467	14.9419	hypo.clst.5160234	hypo	unknown	Other
3.42263	15.0377	hypo.clst.10601751	hypo	unknown	Other
5.03219	12.8109	hypo.clst.19310429	hypo	unknown	Other
5.07006	12.7742	hypo.clst.10131807	hypo	unknown	Other
4.33253	11.5389	hypo.clst.17927602	hypo	unknown	Other
5.1977	12.1606	hypo.clst.18716756	hypo	unknown	Other
5.04107	12.692	hypo.clst.5487294	hypo	unknown	Other
5.03817	12.6584	hypo.clst.17206839	hypo	unknown	Other
5.04749	12.6737	hypo.clst.5465080	hypo	unknown	Other
-1.39299	8.47989	hypo.clst.12741342	hypo	unknown	Other
3.45747	14.9803	hypo.clst.7545908	hypo	unknown	Other
-2.41677	12.9314	hypo.clst.9258323	hypo	unknown	Other
-2.22722	12.7396	hypo.clst.11163794	hypo	unknown	Other
3.47103	14.9719	hypo.clst.9027132	hypo	unknown	Other
3.36627	15.1135	hypo.clst.6688452	hypo	unknown	Other
3.46842	14.9668	hypo.clst.17196693	hypo	unknown	Other
3.51924	14.8826	hypo.clst.8990714	hypo	unknown	Other
0.758796	6.8071	hypo.clst.15021887	hypo	unknown	Other
4.70038	11.7273	hypo.clst.10444117	hypo	unknown	Other
0.990351	5.0269	hypo.clst.13860002	hypo	unknown	Other
3.63655	14.6103	hypo.clst.14222491	hypo	unknown	Other
-1.92884	6.61883	hypo.clst.3561340	hypo	unknown	Other
0.333111	6.19343	hypo.clst.8157424	hypo	unknown	Other
-1.16384	5.57752	hypo.clst.7021528	hypo	unknown	Other
3.3431	15.1132	hypo.clst.7403951	hypo	unknown	Other
3.43824	14.9882	hypo.clst.12680380	hypo	unknown	Other
-0.136225	5.75683	hypo.clst.5294200	hypo	unknown	Other
-6.58947	6.22899	hypo.clst.15239492	hypo	unknown	Other
3.33703	15.1094	hypo.clst.14519638	hypo	unknown	Other
-7.874	8.38639	hypo.clst.9694502	hypo	unknown	Other
3.38976	15.0519	hypo.clst.4216438	hypo	unknown	Other
3.28144	15.1731	hypo.clst.1199921	hypo	unknown	Other
3.28023	15.1747	hypo.clst.5766136	hypo	unknown	Other
-2.26495	12.8992	hypo.clst.989333	hypo	unknown	Other
3.51498	14.8357	hypo.clst.825249	hypo	unknown	Other
3.44042	15.0013	hypo.clst.2276303	hypo	unknown	Other
-1.10371	16.676	hypo.clst.3404261	hypo	unknown	Other
3.64777	14.6852	hypo.clst.10231704	hypo	unknown	Other
-2.14943	12.7062	hypo.clst.16349956	hypo	unknown	Other
-7.79554	8.33281	hypo.clst.2403152	hypo	unknown	Other
-2.86479	19.6097	hypo.clst.12520803	hypo	unknown	Other
3.44643	15.0092	hypo.clst.11983051	hypo	unknown	Other
3.08307	10.0815	hypo.clst.17608469	hypo	unknown	Other
-6.28692	7.80689	hypo.clst.15824102	hypo	unknown	Other
4.38702	5.59664	hypo.clst.8471769	hypo	unknown	Other
-1.86573	5.97104	hypo.clst.14194006	hypo	unknown	Other
-1.63362	6.60274	hypo.clst.2797835	hypo	unknown	Other
3.48091	14.897	hypo.clst.9807199	hypo	unknown	Other
5.02912	11.67	hypo.clst.1910692	hypo	unknown	Other
3.38213	15.0997	hypo.clst.505663	hypo	unknown	Other
2.86544	10.3307	hypo.clst.13678218	hypo	unknown	Other
8.36471	12.6038	hypo.clst.10910379	hypo	unknown	Other
-2.22979	12.7145	hypo.clst.6274723	hypo	unknown	Other
3.3994	15.0543	hypo.clst.3173909	hypo	unknown	Other
3.36208	15.115	hypo.clst.11628616	hypo	unknown	Other
-7.8367	8.34896	hypo.clst.8830791	hypo	unknown	Other
3.42881	14.9546	hypo.clst.11192873	hypo	unknown	Other
-6.64685	6.34757	hypo.clst.6555085	hypo	unknown	Other
-6.73211	15.2017	hypo.clst.3407017	hypo	unknown	Other
2.40658	10.3268	hypo.clst.9976291	hypo	unknown	Other
4.09088	3.58457	hypo.clst.404041	hypo	unknown	Other
4.61891	11.5008	hypo.clst.1387663	hypo	unknown	Other
2.09242	10.1218	hypo.clst.1416496	hypo	unknown	Other
4.29756	11.5896	hypo.clst.15312300	hypo	unknown	Other
1.63132	9.91665	hypo.clst.5185185	hypo	unknown	Other
3.56798	14.7402	hypo.clst.12920135	hypo	unknown	Other
4.34596	13.0166	hypo.clst.110112	hypo	unknown	Other
4.45713	11.6912	hypo.clst.10405438	hypo	unknown	Other
1.63507	10.0191	hypo.clst.5625306	hypo	unknown	Other
4.31816	12.2618	hypo.clst.14840869	hypo	unknown	Other
4.39809	11.9572	hypo.clst.2660979	hypo	unknown	Other
0.171913	5.20205	hypo.clst.15503261	hypo	unknown	Other
4.65183	11.9694	hypo.clst.10291878	hypo	unknown	Other
-6.72254	15.1821	hypo.clst.9797709	hypo	unknown	Other
-6.49767	8.58407	hypo.clst.16678727	hypo	unknown	Other
-2.33834	12.8231	hypo.clst.3427033	hypo	unknown	Other
4.18569	9.36474	hypo.clst.3969849	hypo	unknown	Other
-6.77236	6.54176	hypo.clst.15445432	hypo	unknown	Other
-6.52878	6.12519	hypo.clst.5762642	hypo	unknown	Other
5.16417	12.7942	hypo.clst.6148123	hypo	unknown	Other
-0.428503	5.70949	hypo.clst.2876529	hypo	unknown	Other
-6.40559	6.18554	hypo.clst.15462835	hypo	unknown	Other
-0.921625	12.2506	hypo.clst.15614148	hypo	unknown	Other
4.5176	11.8568	hypo.clst.14975351	hypo	unknown	Other
1.47806	9.22584	hypo.clst.15794858	hypo	unknown	Other
0.619438	10.9969	hypo.clst.16771620	hypo	unknown	Other
4.49041	11.7344	hypo.clst.10332058	hypo	unknown	Other
5.38679	12.0307	hypo.clst.493280	hypo	unknown	Other
0.778877	10.172	hypo.clst.3363567	hypo	unknown	Other
0.715076	10.274	hypo.clst.8148310	hypo	unknown	Other
0.659907	5.60385	hypo.clst.13599554	hypo	unknown	Other
3.5496	14.7413	hypo.clst.7642273	hypo	unknown	Other
3.34385	8.79614	hypo.clst.7510834	hypo	unknown	Other
5.27811	12.3002	hypo.clst.3113820	hypo	unknown	Other
-3.44497	6.65802	hypo.clst.3421825	hypo	unknown	Other
4.45303	8.81413	hypo.clst.11393334	hypo	unknown	Other
9.70735	9.82769	hypo.clst.5192724	hypo	unknown	Other
-6.76925	6.43654	hypo.clst.19294538	hypo	unknown	Other
-6.70915	7.70248	hypo.clst.9920948	hypo	unknown	Other
-6.42781	6.59058	hypo.clst.15416460	hypo	unknown	Other
-6.39718	6.60083	hypo.clst.13664944	hypo	unknown	Other
-6.39386	6.59272	hypo.clst.2365876	hypo	unknown	Other
-6.39822	6.61164	hypo.clst.4987985	hypo	unknown	Other
-6.38339	6.62943	hypo.clst.16070861	hypo	unknown	Other
-6.59418	7.70793	hypo.clst.11002230	hypo	unknown	Other
-4.96039	4.78413	hypo.clst.14244053	hypo	unknown	Other
-1.68531	6.1357	hypo.clst.4470678	hypo	unknown	Other
-1.90626	12.6276	hypo.clst.3407258	hypo	unknown	Other
7.32944	7.83196	hypo.clst.16987159	hypo	unknown	Other
-6.30086	9.48698	hypo.clst.12832596	hypo	unknown	Other
-6.32067	9.48425	hypo.clst.7811406	hypo	unknown	Other
-0.934069	5.73958	hypo.clst.10932572	hypo	unknown	Other
-2.57105	6.49941	hypo.clst.17568725	hypo	unknown	Other
-6.49341	6.1873	hypo.clst.1549597	hypo	unknown	Other
-1.19501	9.1911	hypo.clst.10520403	hypo	unknown	Other
-3.16368	6.49019	hypo.clst.2384536	hypo	unknown	Other
-6.38866	5.96391	hypo.clst.12113191	hypo	unknown	Other
-7.6619	12.1357	hypo.clst.5555789	hypo	unknown	Other
9.98413	9.86086	hypo.clst.13573374	hypo	unknown	Other
9.653	9.79721	hypo.clst.4139843	hypo	unknown	Other
9.65307	9.79717	hypo.clst.1482512	hypo	unknown	Other
-6.76825	6.1445	hypo.clst.16112139	hypo	unknown	Other
-0.256945	5.29107	hypo.clst.2834340	hypo	unknown	Other
-1.77479	5.81439	hypo.clst.4738948	hypo	unknown	Other
-1.05655	5.82559	hypo.clst.4730074	hypo	unknown	Other
-6.53714	6.43058	hypo.clst.14149743	hypo	unknown	Other
-6.57863	6.41063	hypo.clst.12145874	hypo	unknown	Other
-4.69973	7.7885	hypo.clst.4121404	hypo	unknown	Other
-4.15259	6.35054	hypo.clst.9336369	hypo	unknown	Other
-0.625666	5.75714	hypo.clst.783095	hypo	unknown	Other
-6.25398	6.10533	hypo.clst.6637863	hypo	unknown	Other
-6.68889	5.83108	hypo.clst.9639539	hypo	unknown	Other
-6.32001	9.47219	hypo.clst.18833735	hypo	unknown	Other
-6.43921	6.62317	hypo.clst.17937418	hypo	unknown	Other
-6.42812	6.64907	hypo.clst.2731471	hypo	unknown	Other
-6.34914	6.68215	hypo.clst.14557179	hypo	unknown	Other
-2.78674	12.7919	hypo.clst.788861	hypo	unknown	Other
-6.54468	7.88114	hypo.clst.2775801	hypo	unknown	Other
-6.12712	6.06083	hypo.clst.9551022	hypo	unknown	Other
-6.4251	6.27876	hypo.clst.8522044	hypo	unknown	Other
-6.15625	10.4139	hypo.clst.17030554	hypo	unknown	Other
4.35769	11.3613	hypo.clst.8799313	hypo	unknown	Other
-2.32677	5.86629	hypo.clst.8479948	hypo	unknown	Other
-6.32226	9.50838	hypo.clst.2372900	hypo	unknown	Other
-3.03715	6.4574	hypo.clst.2384989	hypo	unknown	Other
-6.30504	9.49697	hypo.clst.14696539	hypo	unknown	Other
-6.31199	9.50161	hypo.clst.5787571	hypo	unknown	Other
-6.82533	6.5813	hypo.clst.998348	hypo	unknown	Other
-0.798478	4.02085	hypo.clst.12800284	hypo	unknown	Other
-2.96873	12.9405	hypo.clst.7455421	hypo	unknown	Other
-5.80223	7.4602	hypo.clst.3805486	hypo	unknown	Other
-3.13607	6.46267	hypo.clst.12085838	hypo	unknown	Other
-2.93544	6.5356	hypo.clst.4506471	hypo	unknown	Other
-6.3645	7.33527	hypo.clst.5066221	hypo	unknown	Other
-6.50901	6.63806	hypo.clst.7976540	hypo	unknown	Other
-4.61925	7.90903	hypo.clst.18946072	hypo	unknown	Other
-3.0873	6.49784	hypo.clst.11628391	hypo	unknown	Other
-6.8362	6.57902	hypo.clst.15855861	hypo	unknown	Other
-2.33112	5.87923	hypo.clst.9127057	hypo	unknown	Other
-3.33835	6.39598	hypo.clst.8629773	hypo	unknown	Other
-3.13294	6.47768	hypo.clst.14106297	hypo	unknown	Other
-2.64258	6.65371	hypo.clst.7350179	hypo	unknown	Other
-2.35193	6.90767	hypo.clst.120858	hypo	unknown	Other
-3.14498	6.49123	hypo.clst.37012	hypo	unknown	Other
2.58149	10.0594	hypo.clst.4587437	hypo	unknown	Other
-2.24362	12.7272	hypo.clst.12904563	hypo	unknown	Other
-6.76542	6.54028	hypo.clst.1031152	hypo	unknown	Other
-6.80589	6.50851	hypo.clst.4714927	hypo	unknown	Other
-6.76586	6.46965	hypo.clst.8207600	hypo	unknown	Other
-6.58093	6.20342	hypo.clst.6093341	hypo	unknown	Other
-6.70404	6.07066	hypo.clst.17208942	hypo	unknown	Other
-6.81761	6.52809	hypo.clst.2936735	hypo	unknown	Other
-6.30025	9.48893	hypo.clst.8464957	hypo	unknown	Other
-6.30921	9.504	hypo.clst.12562103	hypo	unknown	Other
-6.30835	9.50272	hypo.clst.528279	hypo	unknown	Other
-6.3096	9.50217	hypo.clst.3041839	hypo	unknown	Other
-6.30958	9.50425	hypo.clst.18296698	hypo	unknown	Other
-6.3195	9.50729	hypo.clst.9365451	hypo	unknown	Other
-6.32522	9.50227	hypo.clst.11870509	hypo	unknown	Other
-6.31634	9.48	hypo.clst.16813323	hypo	unknown	Other
-6.31938	9.47055	hypo.clst.11530294	hypo	unknown	Other
-6.31633	9.4619	hypo.clst.970448	hypo	unknown	Other
-6.30896	9.43846	hypo.clst.485036	hypo	unknown	Other
-6.79835	6.47148	hypo.clst.15901370	hypo	unknown	Other
-6.30361	9.43037	hypo.clst.13948814	hypo	unknown	Other
-6.54465	7.88846	hypo.clst.7550658	hypo	unknown	Other
-2.87576	12.7747	hypo.clst.16223695	hypo	unknown	Other
-6.42911	6.582	hypo.clst.19608896	hypo	unknown	Other
-6.4261	6.55993	hypo.clst.2988028	hypo	unknown	Other
-6.42943	6.62334	hypo.clst.13359088	hypo	unknown	Other
-6.43401	6.52994	hypo.clst.13763311	hypo	unknown	Other
-6.42723	6.54678	hypo.clst.4262431	hypo	unknown	Other
-6.43074	6.56326	hypo.clst.8542320	hypo	unknown	Other
-6.44106	6.38509	hypo.clst.6257139	hypo	unknown	Other
-6.30146	9.47967	hypo.clst.18191269	hypo	unknown	Other
-6.28894	9.39715	hypo.clst.6494900	hypo	unknown	Other
8.03201	7.4646	hypo.clst.12804992	hypo	unknown	Other
-2.27219	12.6443	hypo.clst.11375110	hypo	unknown	Other
-2.24308	12.7315	hypo.clst.9308159	hypo	unknown	Other
-6.46362	6.09247	hypo.clst.18772644	hypo	unknown	Other
-4.67402	7.71041	hypo.clst.6882953	hypo	unknown	Other
-5.39351	9.8954	hypo.clst.669051	hypo	unknown	Other
-6.70797	7.59335	hypo.clst.3794967	hypo	unknown	Other
-6.68335	7.55976	hypo.clst.658931	hypo	unknown	Other
-4.6812	7.73124	hypo.clst.8608314	hypo	unknown	Other
-5.39254	9.89626	hypo.clst.766470	hypo	unknown	Other
-6.05479	10.1324	hypo.clst.2536108	hypo	unknown	Other
-6.0388	10.183	hypo.clst.3900023	hypo	unknown	Other
-6.03055	10.1922	hypo.clst.16627774	hypo	unknown	Other
-5.50427	10.6319	hypo.clst.5285440	hypo	unknown	Other
-6.03388	10.2047	hypo.clst.8296966	hypo	unknown	Other
-6.04658	10.2167	hypo.clst.11977132	hypo	unknown	Other
-6.03263	10.2029	hypo.clst.2509487	hypo	unknown	Other
-6.02866	10.2061	hypo.clst.12347630	hypo	unknown	Other
-6.03048	10.2059	hypo.clst.12206569	hypo	unknown	Other
-6.029	10.2085	hypo.clst.9522888	hypo	unknown	Other
-6.0548	10.2206	hypo.clst.9012992	hypo	unknown	Other
-6.05128	10.2177	hypo.clst.8706721	hypo	unknown	Other
-6.0296	10.2034	hypo.clst.14609995	hypo	unknown	Other
-6.04683	10.217	hypo.clst.1572966	hypo	unknown	Other
-6.0308	10.2034	hypo.clst.2197117	hypo	unknown	Other
-6.04561	10.2163	hypo.clst.1351772	hypo	unknown	Other
-6.02979	10.2068	hypo.clst.9013720	hypo	unknown	Other
-5.58619	10.6066	hypo.clst.15282017	hypo	unknown	Other
-7.08503	11.0813	hypo.clst.17433540	hypo	unknown	Other
-6.67055	6.55564	hypo.clst.9671803	hypo	unknown	Other
-6.18221	6.48262	hypo.clst.2456729	hypo	unknown	Other
-6.37998	6.21713	hypo.clst.7664734	hypo	unknown	Other
-5.24531	11.4289	hypo.clst.16798892	hypo	unknown	Other
-5.24106	11.3957	hypo.clst.6866251	hypo	unknown	Other
-6.8468	6.1471	hypo.clst.17624155	hypo	unknown	Other
-6.60964	7.60131	hypo.clst.13582837	hypo	unknown	Other
-6.70447	7.68511	hypo.clst.5162189	hypo	unknown	Other
-5.31794	11.9955	hypo.clst.10844110	hypo	unknown	Other
-5.24837	11.4335	hypo.clst.9339271	hypo	unknown	Other
-5.31467	11.9818	hypo.clst.6169863	hypo	unknown	Other
-5.2524	11.4491	hypo.clst.11896527	hypo	unknown	Other
-5.24911	11.4361	hypo.clst.6944171	hypo	unknown	Other
-4.11675	12.0147	hypo.clst.18103461	hypo	unknown	Other
-6.21633	6.03201	hypo.clst.8368277	hypo	unknown	Other
-6.63497	7.69799	hypo.clst.2608727	hypo	unknown	Other
-7.17399	5.80283	hypo.clst.8203219	hypo	unknown	Other
-6.64413	7.56693	hypo.clst.12588246	hypo	unknown	Other
-5.91583	9.65224	hypo.clst.658781	hypo	unknown	Other
-6.19257	6.59928	hypo.clst.13443293	hypo	unknown	Other
-5.39623	9.88215	hypo.clst.15837394	hypo	unknown	Other
-2.47541	12.8978	hypo.clst.1260869	hypo	unknown	Other
-5.24285	11.44	hypo.clst.1939699	hypo	unknown	Other
-2.84341	6.5632	hypo.clst.5864558	hypo	unknown	Other
-6.02405	10.2084	hypo.clst.3184	hypo	unknown	Other
-6.02817	10.1963	hypo.clst.15116988	hypo	unknown	Other
4.13323	10.7234	hypo.clst.19581471	hypo	unknown	Other
-2.0769	6.92484	hypo.clst.6631517	hypo	unknown	Other
-6.70136	7.54144	hypo.clst.1484254	hypo	unknown	Other
-6.38099	6.09128	hypo.clst.18554902	hypo	unknown	Other
-6.26444	6.00986	hypo.clst.11176314	hypo	unknown	Other
-1.991	7.70029	hypo.clst.1239662	hypo	unknown	Other
4.01372	8.26001	hypo.clst.10530932	hypo	unknown	Other
-6.51966	6.12391	hypo.clst.14574527	hypo	unknown	Other
3.62224	11.9533	hypo.clst.5156957	hypo	unknown	Other
-2.54729	6.49329	hypo.clst.9144794	hypo	unknown	Other
-2.67593	4.01634	hypo.clst.2530470	hypo	unknown	Other
-6.48934	6.14416	hypo.clst.1519857	hypo	unknown	Other
-4.12819	5.03245	hypo.clst.9332640	hypo	unknown	Other
-2.48747	6.51018	hypo.clst.2692069	hypo	unknown	Other
-6.68654	7.49865	hypo.clst.1038030	hypo	unknown	Other
8.7632	12.3217	hypo.clst.16327635	hypo	unknown	Other
-6.61358	6.41464	hypo.clst.4495709	hypo	unknown	Other
-4.72549	12.2204	hypo.clst.17232000	hypo	unknown	Other
3.93142	9.52687	hypo.clst.9402115	hypo	unknown	Other
0.40249	5.71397	hypo.clst.7935049	hypo	unknown	Other
-7.54161	11.5374	hypo.clst.14967388	hypo	unknown	Other
-2.24775	12.7775	hypo.clst.6897672	hypo	unknown	Other
3.36538	2.83474	hypo.clst.187975	hypo	unknown	Other
-6.02247	10.2119	hypo.clst.2989882	hypo	unknown	Other
-6.71473	7.67951	hypo.clst.13357961	hypo	unknown	Other
-5.39335	9.89428	hypo.clst.6414285	hypo	unknown	Other
-6.02126	10.138	hypo.clst.17118179	hypo	unknown	Other
-6.02925	10.1738	hypo.clst.15614236	hypo	unknown	Other
-6.03794	10.1295	hypo.clst.12585656	hypo	unknown	Other
-4.63056	7.84028	hypo.clst.12645887	hypo	unknown	Other
-4.65011	7.90281	hypo.clst.2004104	hypo	unknown	Other
-6.60091	7.57237	hypo.clst.18519622	hypo	unknown	Other
-3.21887	12.4563	hypo.clst.17560101	hypo	unknown	Other
-4.68046	7.73047	hypo.clst.8445026	hypo	unknown	Other
-4.67955	7.72572	hypo.clst.6322293	hypo	unknown	Other
-4.67815	7.71682	hypo.clst.882634	hypo	unknown	Other
-4.0736	12.9604	hypo.clst.14325297	hypo	unknown	Other
-4.66825	7.7072	hypo.clst.424766	hypo	unknown	Other
-5.39205	9.89717	hypo.clst.7910143	hypo	unknown	Other
-5.39487	9.90011	hypo.clst.17024867	hypo	unknown	Other
-4.60435	7.66819	hypo.clst.3120066	hypo	unknown	Other
-4.63597	7.96467	hypo.clst.12878142	hypo	unknown	Other
-4.63877	7.919	hypo.clst.8511574	hypo	unknown	Other
-4.63589	7.85973	hypo.clst.12434742	hypo	unknown	Other
-4.63967	7.83786	hypo.clst.7513399	hypo	unknown	Other
-4.62442	7.80209	hypo.clst.3696745	hypo	unknown	Other
-6.32006	9.50681	hypo.clst.14100538	hypo	unknown	Other
-6.32199	9.50879	hypo.clst.1220486	hypo	unknown	Other
-4.37495	7.56417	hypo.clst.12984479	hypo	unknown	Other
3.9299	11.0309	hypo.clst.19390432	hypo	unknown	Other
-5.0236	4.38023	hypo.clst.10823168	hypo	unknown	Other
-6.53716	6.53061	hypo.clst.19405962	hypo	unknown	Other
-2.25553	6.66128	hypo.clst.11192695	hypo	unknown	Other
2.27309	7.50634	hypo.clst.2137744	hypo	unknown	Other
-2.34498	6.85947	hypo.clst.10706740	hypo	unknown	Other
-2.33221	6.87932	hypo.clst.15729596	hypo	unknown	Other
-0.413971	6.14047	hypo.clst.18913805	hypo	unknown	Other
-1.70528	7.13032	hypo.clst.2700242	hypo	unknown	Other
-1.74287	7.08551	hypo.clst.6805546	hypo	unknown	Other
-1.78584	7.02386	hypo.clst.9606951	hypo	unknown	Other
-1.66399	7.12506	hypo.clst.16257666	hypo	unknown	Other
1.04882	5.7471	hypo.clst.6357017	hypo	unknown	Other
1.04789	5.72984	hypo.clst.9845453	hypo	unknown	Other
1.02606	5.74283	hypo.clst.11421736	hypo	unknown	Other
-1.85653	6.75302	hypo.clst.6144072	hypo	unknown	Other
-1.98279	6.73113	hypo.clst.11204602	hypo	unknown	Other
-2.50237	6.72039	hypo.clst.17006980	hypo	unknown	Other
-3.34744	6.73237	hypo.clst.1681573	hypo	unknown	Other
-3.38192	6.61229	hypo.clst.7140743	hypo	unknown	Other
-3.15037	6.51759	hypo.clst.9028247	hypo	unknown	Other
-3.15806	6.51755	hypo.clst.7253388	hypo	unknown	Other
-3.12101	6.50541	hypo.clst.15531259	hypo	unknown	Other
-3.12432	6.49572	hypo.clst.12712912	hypo	unknown	Other
-3.177	6.76579	hypo.clst.13009749	hypo	unknown	Other
-1.8131	6.96516	hypo.clst.10122882	hypo	unknown	Other
-0.596207	3.12255	hypo.clst.17295492	hypo	unknown	Other
-0.593955	3.12425	hypo.clst.3874591	hypo	unknown	Other
-3.02854	6.16537	hypo.clst.6451413	hypo	unknown	Other
-3.03336	6.1441	hypo.clst.13880298	hypo	unknown	Other
-2.90551	6.50011	hypo.clst.3764838	hypo	unknown	Other
2.45347	10.0274	hypo.clst.9571039	hypo	unknown	Other
-4.06172	7.28576	hypo.clst.3000224	hypo	unknown	Other
-2.25058	6.29498	hypo.clst.2564169	hypo	unknown	Other
-3.31983	6.31745	hypo.clst.15737618	hypo	unknown	Other
-3.56887	6.67446	hypo.clst.10827551	hypo	unknown	Other
-2.58954	6.57644	hypo.clst.12297688	hypo	unknown	Other
-2.7001	6.85196	hypo.clst.426998	hypo	unknown	Other
-3.02971	6.45179	hypo.clst.2403807	hypo	unknown	Other
-3.09921	6.48643	hypo.clst.8253483	hypo	unknown	Other
-2.35927	6.8533	hypo.clst.6191120	hypo	unknown	Other
-2.97447	6.50839	hypo.clst.6327886	hypo	unknown	Other
3.36155	15.2698	hypo.clst.9691151	hypo	unknown	Other
-3.45209	6.65639	hypo.clst.2414887	hypo	unknown	Other
-3.55337	6.72111	hypo.clst.16288247	hypo	unknown	Other
-3.2788	6.51808	hypo.clst.7166359	hypo	unknown	Other
-2.74278	7.11652	hypo.clst.19258984	hypo	unknown	Other
-1.36032	8.38333	hypo.clst.7834420	hypo	unknown	Other
-2.00252	6.54002	hypo.clst.13752111	hypo	unknown	Other
4.12701	3.87392	hypo.clst.3099314	hypo	unknown	Other
-3.16362	6.47619	hypo.clst.14149947	hypo	unknown	Other
-2.889	6.57489	hypo.clst.6898054	hypo	unknown	Other
-3.48107	6.65831	hypo.clst.4967726	hypo	unknown	Other
-3.42875	6.63838	hypo.clst.777726	hypo	unknown	Other
-0.816584	4.95532	hypo.clst.7023813	hypo	unknown	Other
-3.4923	6.64731	hypo.clst.18839108	hypo	unknown	Other
-6.93018	6.18157	hypo.clst.12897451	hypo	unknown	Other
-1.63049	7.22327	hypo.clst.11892986	hypo	unknown	Other
-2.11101	6.72985	hypo.clst.15765624	hypo	unknown	Other
-2.47229	6.50035	hypo.clst.12801265	hypo	unknown	Other
-3.07262	6.65171	hypo.clst.3796651	hypo	unknown	Other
-4.80654	18.3923	hypo.clst.12278620	hypo	unknown	Other
3.58424	11.9895	hypo.clst.1533308	hypo	unknown	Other
2.35718	11.2839	hypo.clst.6247456	hypo	unknown	Other
-0.294666	6.71133	hypo.clst.2206451	hypo	unknown	Other
-1.40122	12.4245	hypo.clst.5695376	hypo	unknown	Other
8.37115	12.5994	hypo.clst.18987212	hypo	unknown	Other
2.69586	8.36121	hypo.clst.9786815	hypo	unknown	Other
1.04562	7.89071	hypo.clst.17946621	hypo	unknown	Other
-4.27743	11.981	hypo.clst.9871316	hypo	unknown	Other
3.89302	11.0531	hypo.clst.10877503	hypo	unknown	Other
2.30255	4.70646	hypo.clst.4142952	hypo	unknown	Other
1.15135	8.11908	hypo.clst.18233314	hypo	unknown	Other
-1.44238	12.3794	hypo.clst.4409980	hypo	unknown	Other
-2.19347	12.4764	hypo.clst.12716601	hypo	unknown	Other
1.09064	8.0557	hypo.clst.7725110	hypo	unknown	Other
1.97459	8.79235	hypo.clst.11831550	hypo	unknown	Other
-3.07181	6.28697	hypo.clst.19001202	hypo	unknown	Other
3.83924	11.9335	hypo.clst.7880347	hypo	unknown	Other
-1.84073	6.79632	hypo.clst.3693075	hypo	unknown	Other
-4.67768	7.73005	hypo.clst.19288552	hypo	unknown	Other
-2.20953	6.82394	hypo.clst.789616	hypo	unknown	Other
-2.75924	6.48788	hypo.clst.1673535	hypo	unknown	Other
-6.24715	6.11849	hypo.clst.966952	hypo	unknown	Other
-2.51744	6.76516	hypo.clst.9817384	hypo	unknown	Other
-6.28705	5.97183	hypo.clst.6322291	hypo	unknown	Other
-6.2878	5.98653	hypo.clst.211527	hypo	unknown	Other
-1.88562	5.93079	hypo.clst.11863360	hypo	unknown	Other
-1.87037	5.9368	hypo.clst.2752557	hypo	unknown	Other
-1.93128	6.34051	hypo.clst.15111737	hypo	unknown	Other
-2.37366	6.51001	hypo.clst.3872855	hypo	unknown	Other
-1.93876	5.93705	hypo.clst.17843731	hypo	unknown	Other
-1.979	6.38799	hypo.clst.14171834	hypo	unknown	Other
-6.55089	6.05395	hypo.clst.6398538	hypo	unknown	Other
-6.28834	5.88224	hypo.clst.14107816	hypo	unknown	Other
-6.76749	6.53539	hypo.clst.2111612	hypo	unknown	Other
-6.78896	6.50903	hypo.clst.1797491	hypo	unknown	Other
-6.7946	6.50699	hypo.clst.5339186	hypo	unknown	Other
-6.81345	6.47641	hypo.clst.2876257	hypo	unknown	Other
-6.27506	6.00178	hypo.clst.8091406	hypo	unknown	Other
-2.0877	6.87114	hypo.clst.2267278	hypo	unknown	Other
0.771122	6.35521	hypo.clst.11529171	hypo	unknown	Other
-1.83553	5.98135	hypo.clst.3091046	hypo	unknown	Other
-2.80483	6.62211	hypo.clst.8424941	hypo	unknown	Other
-2.86068	6.85337	hypo.clst.10169771	hypo	unknown	Other
-2.81448	6.60693	hypo.clst.19230854	hypo	unknown	Other
-6.63935	6.24502	hypo.clst.10645202	hypo	unknown	Other
-10.8359	5.16587	hypo.clst.4919502	hypo	unknown	Other
-10.8355	5.16608	hypo.clst.6640146	hypo	unknown	Other
-10.8354	5.16597	hypo.clst.6189377	hypo	unknown	Other
-10.8349	5.16648	hypo.clst.2799898	hypo	unknown	Other
-10.8352	5.16602	hypo.clst.9797676	hypo	unknown	Other
-10.8355	5.16597	hypo.clst.7636331	hypo	unknown	Other
-3.16989	6.45042	hypo.clst.1373247	hypo	unknown	Other
-3.19172	6.51097	hypo.clst.12000879	hypo	unknown	Other
-6.69946	7.2028	hypo.clst.2541336	hypo	unknown	Other
0.062454	7.33325	hypo.clst.2467496	hypo	unknown	Other
-3.0835	6.48564	hypo.clst.14668487	hypo	unknown	Other
-6.497	6.68349	hypo.clst.13483554	hypo	unknown	Other
-10.8314	5.16723	hypo.clst.15063743	hypo	unknown	Other
-6.81482	6.17522	hypo.clst.9677818	hypo	unknown	Other
-6.82276	6.16859	hypo.clst.17135062	hypo	unknown	Other
-6.78079	6.48761	hypo.clst.14330217	hypo	unknown	Other
-6.7573	6.43932	hypo.clst.17166419	hypo	unknown	Other
-6.69956	7.68634	hypo.clst.4062544	hypo	unknown	Other
-6.69219	6.59845	hypo.clst.13303861	hypo	unknown	Other
-6.77667	6.50267	hypo.clst.7940714	hypo	unknown	Other
-6.73141	6.5267	hypo.clst.5597692	hypo	unknown	Other
-6.52795	6.67788	hypo.clst.15387695	hypo	unknown	Other
-6.77162	6.51166	hypo.clst.170248	hypo	unknown	Other
-4.77857	6.72441	hypo.clst.6148631	hypo	unknown	Other
-2.12231	6.7221	hypo.clst.4818366	hypo	unknown	Other
-6.23522	6.19647	hypo.clst.6177978	hypo	unknown	Other
-3.06464	6.49145	hypo.clst.19493353	hypo	unknown	Other
-2.59696	6.50626	hypo.clst.19571111	hypo	unknown	Other
-2.37529	6.38152	hypo.clst.9654167	hypo	unknown	Other
-3.18804	6.50975	hypo.clst.7739825	hypo	unknown	Other
-3.16954	6.50044	hypo.clst.15015786	hypo	unknown	Other
-4.63626	7.42831	hypo.clst.3613006	hypo	unknown	Other
-6.542	6.65561	hypo.clst.13124958	hypo	unknown	Other
-6.53407	6.69001	hypo.clst.3023031	hypo	unknown	Other
-2.50843	6.50573	hypo.clst.8414949	hypo	unknown	Other
-6.80667	6.39349	hypo.clst.12003599	hypo	unknown	Other
-4.60084	7.42185	hypo.clst.3770470	hypo	unknown	Other
-7.52578	11.7631	hypo.clst.18729726	hypo	unknown	Other
4.23271	10.9465	hypo.clst.11049507	hypo	unknown	Other
-6.4368	6.14337	hypo.clst.1121224	hypo	unknown	Other
-2.54114	3.33522	hypo.clst.5810976	hypo	unknown	Other
-7.58434	12.2508	hypo.clst.2303595	hypo	unknown	Other
-6.554	7.58739	hypo.clst.18494125	hypo	unknown	Other
-2.11324	6.03846	hypo.clst.12502268	hypo	unknown	Other
-2.72571	7.08961	hypo.clst.17506725	hypo	unknown	Other
-0.741595	5.66236	hypo.clst.7319803	hypo	unknown	Other
-2.11321	6.77742	hypo.clst.1430084	hypo	unknown	Other
-4.60895	7.42933	hypo.clst.7694785	hypo	unknown	Other
-6.74725	6.10201	hypo.clst.1253830	hypo	unknown	Other
-6.74097	6.13262	hypo.clst.13255263	hypo	unknown	Other
-3.12023	6.49916	hypo.clst.17399178	hypo	unknown	Other
4.78469	12.0429	hypo.clst.5794332	hypo	unknown	Other
-6.79628	6.11843	hypo.clst.16622141	hypo	unknown	Other
-6.81892	6.12634	hypo.clst.9426893	hypo	unknown	Other
-6.50415	6.03182	hypo.clst.10769054	hypo	unknown	Other
-6.69067	5.85126	hypo.clst.19250239	hypo	unknown	Other
-3.97938	6.77761	hypo.clst.16594814	hypo	unknown	Other
-2.61676	6.47325	hypo.clst.13059101	hypo	unknown	Other
-2.4169	6.72211	hypo.clst.14717946	hypo	unknown	Other
1.00811	5.81718	hypo.clst.7402281	hypo	unknown	Other
-2.61181	6.49114	hypo.clst.5156086	hypo	unknown	Other
-5.59446	9.05704	hypo.clst.12770795	hypo	unknown	Other
-0.354345	6.39971	hypo.clst.7472744	hypo	unknown	Other
-2.51849	6.48498	hypo.clst.3571623	hypo	unknown	Other
-3.10198	6.49975	hypo.clst.8812960	hypo	unknown	Other
-3.52575	6.41792	hypo.clst.1672260	hypo	unknown	Other
-3.65279	6.69121	hypo.clst.17178952	hypo	unknown	Other
-5.64982	9.14676	hypo.clst.2535528	hypo	unknown	Other
-0.57569	5.74349	hypo.clst.7971108	hypo	unknown	Other
-2.45946	6.84979	hypo.clst.3880569	hypo	unknown	Other
-2.44596	6.82679	hypo.clst.19164068	hypo	unknown	Other
-2.42998	6.80234	hypo.clst.13701772	hypo	unknown	Other
-3.18379	6.49386	hypo.clst.18690499	hypo	unknown	Other
4.55606	5.74058	hypo.clst.18352124	hypo	unknown	Other
-2.65947	6.49051	hypo.clst.16840154	hypo	unknown	Other
0.98198	6.24125	hypo.clst.866984	hypo	unknown	Other
-2.14303	6.68172	hypo.clst.16267645	hypo	unknown	Other
-3.04668	6.69682	hypo.clst.819356	hypo	unknown	Other
-3.88695	6.75464	hypo.clst.12961339	hypo	unknown	Other
-6.21928	6.12966	hypo.clst.10484917	hypo	unknown	Other
-3.34956	6.39851	hypo.clst.16995127	hypo	unknown	Other
-6.64961	7.6667	hypo.clst.5929325	hypo	unknown	Other
-2.87882	6.5732	hypo.clst.12227297	hypo	unknown	Other
0.696421	6.35504	hypo.clst.18270599	hypo	unknown	Other
-3.45478	6.70207	hypo.clst.12553046	hypo	unknown	Other
-3.12078	6.5028	hypo.clst.10993858	hypo	unknown	Other
-4.15845	6.76708	hypo.clst.4775383	hypo	unknown	Other
1.13434	5.84548	hypo.clst.4298630	hypo	unknown	Other
-3.4549	6.70395	hypo.clst.49032	hypo	unknown	Other
0.894049	5.73133	hypo.clst.251155	hypo	unknown	Other
-2.80057	6.57476	hypo.clst.1227531	hypo	unknown	Other
-3.45469	6.70145	hypo.clst.19409775	hypo	unknown	Other
-3.44028	6.70733	hypo.clst.16976776	hypo	unknown	Other
-2.35194	6.78575	hypo.clst.9592161	hypo	unknown	Other
-2.86015	6.57229	hypo.clst.10826240	hypo	unknown	Other
-2.84665	6.83838	hypo.clst.17690887	hypo	unknown	Other
-6.36997	6.0261	hypo.clst.6336134	hypo	unknown	Other
-6.65315	7.54406	hypo.clst.9337904	hypo	unknown	Other
-2.12882	6.67316	hypo.clst.10025598	hypo	unknown	Other
-2.93212	6.50936	hypo.clst.7377832	hypo	unknown	Other
3.3617	15.2742	hypo.clst.12116741	hypo	unknown	Other
-3.09466	13.5754	hypo.clst.1614237	hypo	unknown	Other
3.34904	15.3006	hypo.clst.14658599	hypo	unknown	Other
-2.7437	4.04439	hypo.clst.13623473	hypo	unknown	Other
-6.51694	6.09847	hypo.clst.5410864	hypo	unknown	Other
-6.48276	6.12884	hypo.clst.8907840	hypo	unknown	Other
-2.02939	4.10743	hypo.clst.611588	hypo	unknown	Other
-7.50729	8.14827	hypo.clst.9477985	hypo	unknown	Other
-5.97657	7.37203	hypo.clst.15233208	hypo	unknown	Other
0.016165	6.98828	hypo.clst.15049266	hypo	unknown	Other
-1.73283	4.33021	hypo.clst.3189072	hypo	unknown	Other
-0.773262	5.28386	hypo.clst.290341	hypo	unknown	Other
0.960972	5.75564	hypo.clst.3464304	hypo	unknown	Other
-1.41393	8.16891	hypo.clst.16835322	hypo	unknown	Other
-0.262764	4.98974	hypo.clst.12488394	hypo	unknown	Other
-1.3345	7.49044	hypo.clst.5237627	hypo	unknown	Other
0.014942	5.30743	hypo.clst.16977022	hypo	unknown	Other
-6.49742	6.12034	hypo.clst.14590577	hypo	unknown	Other
-6.46838	6.18566	hypo.clst.8626786	hypo	unknown	Other
-6.45503	6.05972	hypo.clst.8303595	hypo	unknown	Other
-6.46493	6.09577	hypo.clst.2643289	hypo	unknown	Other
-6.47327	6.08901	hypo.clst.1292387	hypo	unknown	Other
-1.43494	7.85677	hypo.clst.11321295	hypo	unknown	Other
0.016864	5.07352	hypo.clst.5963902	hypo	unknown	Other
-6.61888	7.48706	hypo.clst.9073950	hypo	unknown	Other
-1.25436	5.67516	hypo.clst.15039315	hypo	unknown	Other
-0.356596	5.32582	hypo.clst.448963	hypo	unknown	Other
0.011877	5.3933	hypo.clst.15385972	hypo	unknown	Other
-6.49362	6.13076	hypo.clst.16423896	hypo	unknown	Other
-6.48992	6.12522	hypo.clst.12993904	hypo	unknown	Other
-5.81185	6.22665	hypo.clst.5087987	hypo	unknown	Other
-6.41487	6.67159	hypo.clst.8986087	hypo	unknown	Other
-6.4242	6.55939	hypo.clst.14203901	hypo	unknown	Other
-6.60081	6.4621	hypo.clst.4805130	hypo	unknown	Other
-6.5298	6.34138	hypo.clst.13863936	hypo	unknown	Other
-6.46053	6.24075	hypo.clst.3765171	hypo	unknown	Other
-6.43398	6.16284	hypo.clst.8953515	hypo	unknown	Other
-6.43855	6.16297	hypo.clst.9383946	hypo	unknown	Other
-0.4921	5.64739	hypo.clst.15147056	hypo	unknown	Other
-1.87275	5.93942	hypo.clst.11253762	hypo	unknown	Other
-1.59004	8.46083	hypo.clst.5237892	hypo	unknown	Other
-8.53107	12.1834	hypo.clst.3039104	hypo	unknown	Other
-6.48995	6.11349	hypo.clst.646322	hypo	unknown	Other
0.801316	5.57933	hypo.clst.13945742	hypo	unknown	Other
-1.01143	3.74461	hypo.clst.2979474	hypo	unknown	Other
-0.068844	5.75037	hypo.clst.1741116	hypo	unknown	Other
-0.837424	5.60709	hypo.clst.10730765	hypo	unknown	Other
-6.48804	6.11704	hypo.clst.13559216	hypo	unknown	Other
-1.88374	4.68721	hypo.clst.1410284	hypo	unknown	Other
-0.69025	5.38928	hypo.clst.9356329	hypo	unknown	Other
-0.538186	5.1338	hypo.clst.11467753	hypo	unknown	Other
-0.674695	4.4682	hypo.clst.17578380	hypo	unknown	Other
-0.495864	5.44838	hypo.clst.13024662	hypo	unknown	Other
-6.4715	6.20617	hypo.clst.15609433	hypo	unknown	Other
-1.20216	5.72177	hypo.clst.15460137	hypo	unknown	Other
-2.52702	3.06466	hypo.clst.18026737	hypo	unknown	Other
0.351997	6.97589	hypo.clst.9930227	hypo	unknown	Other
-1.5424	4.68469	hypo.clst.13766121	hypo	unknown	Other
6.46571	14.6016	hypo.clst.12991105	hypo	unknown	Other
-6.44007	6.15343	hypo.clst.3804984	hypo	unknown	Other
-0.306602	5.71453	hypo.clst.1943530	hypo	unknown	Other
-0.088479	4.83398	hypo.clst.11988975	hypo	unknown	Other
-0.596723	4.6561	hypo.clst.4598828	hypo	unknown	Other
-3.4991	4.45212	hypo.clst.9662252	hypo	unknown	Other
-6.61762	6.86053	hypo.clst.11560252	hypo	unknown	Other
-0.991053	5.7576	hypo.clst.12764136	hypo	unknown	Other
-6.6189	6.07066	hypo.clst.19101480	hypo	unknown	Other
-6.31634	6.49601	hypo.clst.11246845	hypo	unknown	Other
-0.687939	2.66201	hypo.clst.13773017	hypo	unknown	Other
3.69872	8.94383	hypo.clst.1098425	hypo	unknown	Other
-6.79949	6.14928	hypo.clst.16907312	hypo	unknown	Other
-6.69957	6.1662	hypo.clst.8829148	hypo	unknown	Other
-6.49297	6.38107	hypo.clst.15835149	hypo	unknown	Other
-6.52402	6.28991	hypo.clst.9243016	hypo	unknown	Other
-6.57751	6.75057	hypo.clst.18437818	hypo	unknown	Other
-0.681014	4.62255	hypo.clst.12112055	hypo	unknown	Other
-0.020086	5.48509	hypo.clst.1727780	hypo	unknown	Other
-0.97881	6.41228	hypo.clst.18871314	hypo	unknown	Other
-7.88921	8.44096	hypo.clst.2300046	hypo	unknown	Other
-1.09464	16.6662	hypo.clst.15834243	hypo	unknown	Other
-1.09356	16.6703	hypo.clst.14463122	hypo	unknown	Other
-1.094	16.6691	hypo.clst.6062562	hypo	unknown	Other
-1.09419	16.6723	hypo.clst.12528689	hypo	unknown	Other
-1.10627	16.6759	hypo.clst.4417431	hypo	unknown	Other
-1.11402	16.6709	hypo.clst.93182	hypo	unknown	Other
-1.1171	16.6675	hypo.clst.19407063	hypo	unknown	Other
-1.11961	16.6677	hypo.clst.9060116	hypo	unknown	Other
-1.11691	16.668	hypo.clst.10449858	hypo	unknown	Other
-7.56474	8.18551	hypo.clst.7994016	hypo	unknown	Other
-0.401445	5.42684	hypo.clst.13286527	hypo	unknown	Other
-7.57511	8.19208	hypo.clst.2781024	hypo	unknown	Other
-7.8781	8.38914	hypo.clst.16453010	hypo	unknown	Other
-7.8854	8.39899	hypo.clst.17998620	hypo	unknown	Other
-7.88159	8.39577	hypo.clst.8212337	hypo	unknown	Other
-7.88568	8.39842	hypo.clst.9610853	hypo	unknown	Other
-7.89862	8.41105	hypo.clst.18992734	hypo	unknown	Other
-7.89611	8.40832	hypo.clst.10245236	hypo	unknown	Other
-7.89994	8.41437	hypo.clst.3942691	hypo	unknown	Other
-7.90108	8.42635	hypo.clst.215453	hypo	unknown	Other
-7.89719	8.42736	hypo.clst.17786380	hypo	unknown	Other
-7.899	8.41745	hypo.clst.15486480	hypo	unknown	Other
-7.53412	8.16863	hypo.clst.17431963	hypo	unknown	Other
-6.68813	6.49227	hypo.clst.1582920	hypo	unknown	Other
-0.358404	5.34944	hypo.clst.267462	hypo	unknown	Other
-6.88176	7.14154	hypo.clst.12134243	hypo	unknown	Other
-6.68644	6.57826	hypo.clst.5683965	hypo	unknown	Other
-6.22344	6.24465	hypo.clst.12197494	hypo	unknown	Other
-0.756001	3.19924	hypo.clst.6707464	hypo	unknown	Other
1.41738	9.63471	hypo.clst.17468447	hypo	unknown	Other
-5.92245	7.39138	hypo.clst.4932685	hypo	unknown	Other
-7.51992	8.16852	hypo.clst.16404024	hypo	unknown	Other
-7.52336	8.17425	hypo.clst.12622079	hypo	unknown	Other
-6.46828	6.14194	hypo.clst.598742	hypo	unknown	Other
-7.00022	7.08391	hypo.clst.8092679	hypo	unknown	Other
-6.99306	7.07059	hypo.clst.1083356	hypo	unknown	Other
-6.99013	7.05824	hypo.clst.12390415	hypo	unknown	Other
-7.89426	8.42426	hypo.clst.5566110	hypo	unknown	Other
-7.74249	8.28685	hypo.clst.5805026	hypo	unknown	Other
-7.90347	8.41802	hypo.clst.7514634	hypo	unknown	Other
-7.88217	8.39601	hypo.clst.14528331	hypo	unknown	Other
-7.88192	8.39592	hypo.clst.7776296	hypo	unknown	Other
-7.72638	8.29519	hypo.clst.2826417	hypo	unknown	Other
-7.75354	8.32266	hypo.clst.12253104	hypo	unknown	Other
-7.49575	8.13778	hypo.clst.12372787	hypo	unknown	Other
-6.85298	7.76638	hypo.clst.14105243	hypo	unknown	Other
-0.765261	4.9189	hypo.clst.1888601	hypo	unknown	Other
-6.58597	6.38117	hypo.clst.17510033	hypo	unknown	Other
-6.14275	6.29603	hypo.clst.6808506	hypo	unknown	Other
-4.94891	4.40165	hypo.clst.10337726	hypo	unknown	Other
-4.97858	4.39849	hypo.clst.4798463	hypo	unknown	Other
-0.551706	5.96721	hypo.clst.4129611	hypo	unknown	Other
-7.92343	8.3663	hypo.clst.9124498	hypo	unknown	Other
-6.34269	6.51915	hypo.clst.18308698	hypo	unknown	Other
-1.10148	16.6773	hypo.clst.18263518	hypo	unknown	Other
-7.51903	8.1676	hypo.clst.10828410	hypo	unknown	Other
-7.51851	8.16324	hypo.clst.11827401	hypo	unknown	Other
-6.30539	7.43004	hypo.clst.6582168	hypo	unknown	Other
-7.50816	8.15155	hypo.clst.6031141	hypo	unknown	Other
-7.55985	8.1838	hypo.clst.3277876	hypo	unknown	Other
-7.86225	8.38422	hypo.clst.6377112	hypo	unknown	Other
-5.86854	8.38974	hypo.clst.638341	hypo	unknown	Other
-7.88194	8.39528	hypo.clst.4446140	hypo	unknown	Other
-7.8643	8.44875	hypo.clst.14273651	hypo	unknown	Other
-7.94043	8.46097	hypo.clst.2811778	hypo	unknown	Other
-7.89185	8.41977	hypo.clst.15830899	hypo	unknown	Other
-0.093608	5.58747	hypo.clst.15677699	hypo	unknown	Other
-0.529006	5.51985	hypo.clst.6729433	hypo	unknown	Other
0.339173	5.57662	hypo.clst.10657341	hypo	unknown	Other
-1.36554	8.40932	hypo.clst.16714416	hypo	unknown	Other
-1.45389	8.48081	hypo.clst.5998480	hypo	unknown	Other
-5.02247	4.39677	hypo.clst.50759	hypo	unknown	Other
-5.01462	4.37717	hypo.clst.8585658	hypo	unknown	Other
-7.89084	8.40267	hypo.clst.12055338	hypo	unknown	Other
-7.50302	8.14279	hypo.clst.2576641	hypo	unknown	Other
-1.10615	5.15579	hypo.clst.9517460	hypo	unknown	Other
0.118448	6.27493	hypo.clst.9811575	hypo	unknown	Other
-6.38414	6.19712	hypo.clst.11088445	hypo	unknown	Other
-6.38193	6.20661	hypo.clst.1752769	hypo	unknown	Other
-2.32939	4.31724	hypo.clst.1751577	hypo	unknown	Other
-0.841387	4.27404	hypo.clst.18247933	hypo	unknown	Other
-6.28837	6.20031	hypo.clst.15064950	hypo	unknown	Other
-0.677786	6.02193	hypo.clst.12832831	hypo	unknown	Other
-1.46482	8.52601	hypo.clst.15071021	hypo	unknown	Other
-1.43238	8.51537	hypo.clst.15602830	hypo	unknown	Other
-6.02907	6.12467	hypo.clst.12371091	hypo	unknown	Other
-1.84523	4.38197	hypo.clst.13662044	hypo	unknown	Other
-1.88424	4.42671	hypo.clst.18059260	hypo	unknown	Other
-1.55209	4.43171	hypo.clst.6242263	hypo	unknown	Other
-6.54	6.05207	hypo.clst.14099162	hypo	unknown	Other
-6.87313	6.42354	hypo.clst.15520968	hypo	unknown	Other
-6.31163	7.40595	hypo.clst.1523713	hypo	unknown	Other
-8.96956	11.3633	hypo.clst.9156716	hypo	unknown	Other
-6.82902	6.10475	hypo.clst.12040472	hypo	unknown	Other
-1.40047	5.06996	hypo.clst.19158966	hypo	unknown	Other
-1.62342	12.2723	hypo.clst.19250212	hypo	unknown	Other
-6.54249	6.37322	hypo.clst.4881023	hypo	unknown	Other
-1.62422	8.58983	hypo.clst.5462954	hypo	unknown	Other
-6.05699	8.13398	hypo.clst.5340703	hypo	unknown	Other
-0.560058	5.56991	hypo.clst.12557733	hypo	unknown	Other
-2.18955	4.30252	hypo.clst.7475630	hypo	unknown	Other
-0.207982	5.55375	hypo.clst.16031855	hypo	unknown	Other
-0.028088	6.36755	hypo.clst.12169191	hypo	unknown	Other
-6.70808	5.44152	hypo.clst.4472564	hypo	unknown	Other
-6.48969	6.1919	hypo.clst.5847848	hypo	unknown	Other
-6.47248	6.18739	hypo.clst.17334590	hypo	unknown	Other
-6.49869	6.23309	hypo.clst.7970627	hypo	unknown	Other
-6.39361	6.21034	hypo.clst.14258861	hypo	unknown	Other
-6.55683	6.25891	hypo.clst.7266664	hypo	unknown	Other
-0.261141	5.65302	hypo.clst.17161334	hypo	unknown	Other
-0.752059	5.15703	hypo.clst.15234774	hypo	unknown	Other
-6.28886	6.11119	hypo.clst.7305648	hypo	unknown	Other
-6.42591	6.12055	hypo.clst.3748067	hypo	unknown	Other
-5.38974	6.83728	hypo.clst.7069438	hypo	unknown	Other
-1.0115	8.94421	hypo.clst.6507086	hypo	unknown	Other
-1.06523	8.90828	hypo.clst.7627035	hypo	unknown	Other
-2.57702	4.18863	hypo.clst.552083	hypo	unknown	Other
0.365409	5.66334	hypo.clst.2900663	hypo	unknown	Other
-0.563551	5.60286	hypo.clst.6726873	hypo	unknown	Other
-5.98723	6.26643	hypo.clst.8566136	hypo	unknown	Other
-6.28504	6.51668	hypo.clst.18746417	hypo	unknown	Other
-5.50893	6.89804	hypo.clst.901589	hypo	unknown	Other
-2.80707	4.57114	hypo.clst.1421385	hypo	unknown	Other
-6.42086	6.17289	hypo.clst.6033217	hypo	unknown	Other
-1.81125	4.37888	hypo.clst.47407	hypo	unknown	Other
-6.79939	6.53666	hypo.clst.1486287	hypo	unknown	Other
-6.53928	6.29076	hypo.clst.9030341	hypo	unknown	Other
-6.46163	6.14145	hypo.clst.4794954	hypo	unknown	Other
4.26001	10.2243	hypo.clst.15389234	hypo	unknown	Other
3.71188	8.18108	hypo.clst.8238371	hypo	unknown	Other
8.37547	12.5918	hypo.clst.10458270	hypo	unknown	Other
3.67617	9.95821	hypo.clst.11028696	hypo	unknown	Other
-4.12772	11.9776	hypo.clst.12879357	hypo	unknown	Other
-2.29943	12.7829	hypo.clst.11255042	hypo	unknown	Other
7.4778	7.69367	hypo.clst.17994768	hypo	unknown	Other
4.2532	10.1424	hypo.clst.1936420	hypo	unknown	Other
4.27194	10.3379	hypo.clst.13531011	hypo	unknown	Other
-6.15487	7.38614	hypo.clst.8131158	hypo	unknown	Other
4.23781	10.263	hypo.clst.10441339	hypo	unknown	Other
4.26681	10.295	hypo.clst.9611911	hypo	unknown	Other
4.24768	10.247	hypo.clst.12134111	hypo	unknown	Other
4.2237	10.2941	hypo.clst.8024049	hypo	unknown	Other
4.09871	10.7322	hypo.clst.17119404	hypo	unknown	Other
4.45795	8.64063	hypo.clst.18925162	hypo	unknown	Other
4.20041	10.3193	hypo.clst.18864466	hypo	unknown	Other
-2.52969	6.50804	hypo.clst.14434976	hypo	unknown	Other
4.22635	10.2002	hypo.clst.9838065	hypo	unknown	Other
-2.26777	12.7607	hypo.clst.12671528	hypo	unknown	Other
3.61022	9.08995	hypo.clst.1946518	hypo	unknown	Other
3.02601	7.48685	hypo.clst.14004035	hypo	unknown	Other
-0.491241	5.43276	hypo.clst.13000427	hypo	unknown	Other
0.280149	5.24768	hypo.clst.18272229	hypo	unknown	Other
-2.31588	12.8069	hypo.clst.18010205	hypo	unknown	Other
-0.401564	5.00937	hypo.clst.6539578	hypo	unknown	Other
-0.186524	5.46663	hypo.clst.11318428	hypo	unknown	Other
-6.76478	6.54485	hypo.clst.8167896	hypo	unknown	Other
4.21854	10.9633	hypo.clst.18950384	hypo	unknown	Other
4.17505	10.7096	hypo.clst.7360128	hypo	unknown	Other
4.22274	10.238	hypo.clst.4701009	hypo	unknown	Other
3.07768	6.66112	hypo.clst.10868971	hypo	unknown	Other
-1.82431	12.6824	hypo.clst.6117873	hypo	unknown	Other
-4.53549	7.16221	hypo.clst.9719187	hypo	unknown	Other
-2.23518	12.7179	hypo.clst.16373131	hypo	unknown	Other
8.37643	12.593	hypo.clst.15455883	hypo	unknown	Other
-5.26698	6.21567	hypo.clst.1447995	hypo	unknown	Other
4.23802	10.1978	hypo.clst.7068568	hypo	unknown	Other
4.24221	10.2636	hypo.clst.3104816	hypo	unknown	Other
3.7562	9.20695	hypo.clst.17076992	hypo	unknown	Other
4.33252	9.56632	hypo.clst.17177455	hypo	unknown	Other
4.49015	5.75595	hypo.clst.16471964	hypo	unknown	Other
-2.20615	12.7041	hypo.clst.13728530	hypo	unknown	Other
-2.36767	12.8514	hypo.clst.1721415	hypo	unknown	Other
-2.37093	12.8575	hypo.clst.15937455	hypo	unknown	Other
-2.27639	12.7798	hypo.clst.5696342	hypo	unknown	Other
7.90211	7.47566	hypo.clst.14272473	hypo	unknown	Other
2.73513	9.28148	hypo.clst.9501723	hypo	unknown	Other
0.059021	7.31715	hypo.clst.95443	hypo	unknown	Other
-3.39908	13.1448	hypo.clst.16713843	hypo	unknown	Other
4.23294	10.2815	hypo.clst.2602261	hypo	unknown	Other
4.15687	10.1241	hypo.clst.2297081	hypo	unknown	Other
7.18151	7.82516	hypo.clst.11503387	hypo	unknown	Other
7.17368	7.85132	hypo.clst.12747513	hypo	unknown	Other
4.26727	10.2247	hypo.clst.15979290	hypo	unknown	Other
4.23035	10.2083	hypo.clst.14406917	hypo	unknown	Other
4.27744	10.3111	hypo.clst.13197133	hypo	unknown	Other
2.44444	12.1563	hypo.clst.10286979	hypo	unknown	Other
-5.65519	8.59066	hypo.clst.9900611	hypo	unknown	Other
-1.92282	12.2111	hypo.clst.16446015	hypo	unknown	Other
-5.91283	7.0169	hypo.clst.17888873	hypo	unknown	Other
-0.641302	6.11348	hypo.clst.2351865	hypo	unknown	Other
-7.48835	8.13145	hypo.clst.17417356	hypo	unknown	Other
-6.34134	6.32827	hypo.clst.6112258	hypo	unknown	Other
-6.42124	6.1797	hypo.clst.16961912	hypo	unknown	Other
-6.45099	6.21997	hypo.clst.7614428	hypo	unknown	Other
-6.40746	6.15863	hypo.clst.15315558	hypo	unknown	Other
-6.25111	6.56332	hypo.clst.18233033	hypo	unknown	Other
4.27015	7.16477	hypo.clst.6012874	hypo	unknown	Other
-5.14767	4.75066	hypo.clst.15124305	hypo	unknown	Other
-6.83005	6.58615	hypo.clst.9036797	hypo	unknown	Other
-6.58425	6.32111	hypo.clst.9381098	hypo	unknown	Other
3.59643	8.28555	hypo.clst.18728263	hypo	unknown	Other
4.2427	10.3744	hypo.clst.4165488	hypo	unknown	Other
4.31079	10.2641	hypo.clst.6550680	hypo	unknown	Other
4.21154	10.1751	hypo.clst.16728913	hypo	unknown	Other
4.63229	8.27462	hypo.clst.11764684	hypo	unknown	Other
4.20545	10.3096	hypo.clst.15540388	hypo	unknown	Other
4.27934	10.2743	hypo.clst.12435458	hypo	unknown	Other
4.23171	10.2726	hypo.clst.3829176	hypo	unknown	Other
4.13667	9.9104	hypo.clst.16648208	hypo	unknown	Other
-2.03064	6.40417	hypo.clst.9672322	hypo	unknown	Other
4.22762	10.2533	hypo.clst.18975002	hypo	unknown	Other
4.25677	10.4278	hypo.clst.6162504	hypo	unknown	Other
2.92069	11.3239	hypo.clst.19159366	hypo	unknown	Other
7.44119	7.58666	hypo.clst.6793030	hypo	unknown	Other
3.56933	10.146	hypo.clst.5997377	hypo	unknown	Other
4.21881	10.2288	hypo.clst.182438	hypo	unknown	Other
4.22068	10.2116	hypo.clst.14457473	hypo	unknown	Other
4.23278	10.2435	hypo.clst.7029794	hypo	unknown	Other
3.85003	10.3074	hypo.clst.6992522	hypo	unknown	Other
4.21993	10.2823	hypo.clst.7011271	hypo	unknown	Other
4.18986	10.1744	hypo.clst.14710810	hypo	unknown	Other
4.30811	10.1544	hypo.clst.14436869	hypo	unknown	Other
4.27887	8.61124	hypo.clst.16074718	hypo	unknown	Other
4.17851	10.1512	hypo.clst.4052829	hypo	unknown	Other
4.2477	10.1952	hypo.clst.2039209	hypo	unknown	Other
-6.58521	7.70461	hypo.clst.16259719	hypo	unknown	Other
4.21219	10.2368	hypo.clst.3238459	hypo	unknown	Other
-0.56734	4.96865	hypo.clst.18806175	hypo	unknown	Other
-0.67739	4.90831	hypo.clst.8082070	hypo	unknown	Other
4.25369	10.2148	hypo.clst.8739456	hypo	unknown	Other
0.011646	6.33062	hypo.clst.4171053	hypo	unknown	Other
0.841223	5.7982	hypo.clst.17853375	hypo	unknown	Other
3.53329	14.7579	hypo.clst.16159782	hypo	unknown	Other
-1.57411	3.88034	hypo.clst.3036186	hypo	unknown	Other
0.075548	6.6839	hypo.clst.5032996	hypo	unknown	Other
-1.57422	8.83162	hypo.clst.18684515	hypo	unknown	Other
-6.42726	6.15846	hypo.clst.7361429	hypo	unknown	Other
-6.46534	6.10563	hypo.clst.11969112	hypo	unknown	Other
-6.46902	6.19107	hypo.clst.4323576	hypo	unknown	Other
-6.40633	6.2081	hypo.clst.8366737	hypo	unknown	Other
-6.5117	6.22944	hypo.clst.6775381	hypo	unknown	Other
-6.58599	6.36817	hypo.clst.7766899	hypo	unknown	Other
-6.75897	6.58123	hypo.clst.17712526	hypo	unknown	Other
-6.59007	6.50936	hypo.clst.5893284	hypo	unknown	Other
-6.72019	6.625	hypo.clst.4373300	hypo	unknown	Other
-6.72318	6.70629	hypo.clst.19219887	hypo	unknown	Other
-6.7816	6.82496	hypo.clst.2533415	hypo	unknown	Other
-6.55979	6.86073	hypo.clst.4732418	hypo	unknown	Other
-6.3584	6.23968	hypo.clst.17824464	hypo	unknown	Other
-6.64384	6.40637	hypo.clst.7742826	hypo	unknown	Other
-6.64369	6.42435	hypo.clst.8331622	hypo	unknown	Other
4.08097	9.39618	hypo.clst.6377057	hypo	unknown	Other
3.8419	10.1959	hypo.clst.13028467	hypo	unknown	Other
-0.385425	6.41613	hypo.clst.2183192	hypo	unknown	Other
-1.4089	4.21793	hypo.clst.15398646	hypo	unknown	Other
-6.43351	6.11656	hypo.clst.19487531	hypo	unknown	Other
-6.40767	6.15053	hypo.clst.16513060	hypo	unknown	Other
-0.747423	5.28893	hypo.clst.17462766	hypo	unknown	Other
-2.42059	6.52503	hypo.clst.1497693	hypo	unknown	Other
7.11766	7.91135	hypo.clst.8084634	hypo	unknown	Other
-5.39142	7.09532	hypo.clst.15641870	hypo	unknown	Other
0.139846	6.88326	hypo.clst.19096098	hypo	unknown	Other
-6.43268	6.23886	hypo.clst.9794621	hypo	unknown	Other
-6.46085	6.09637	hypo.clst.14951153	hypo	unknown	Other
-1.40384	8.37668	hypo.clst.18509851	hypo	unknown	Other
-1.19015	4.99149	hypo.clst.10155601	hypo	unknown	Other
-6.86511	6.1586	hypo.clst.9710609	hypo	unknown	Other
0.901764	6.22414	hypo.clst.886390	hypo	unknown	Other
-0.409668	6.11194	hypo.clst.5036067	hypo	unknown	Other
-0.378025	6.06071	hypo.clst.12487117	hypo	unknown	Other
-0.191319	4.82655	hypo.clst.896658	hypo	unknown	Other
-0.717277	5.10443	hypo.clst.3381990	hypo	unknown	Other
0.714501	6.14403	hypo.clst.13110021	hypo	unknown	Other
0.089762	5.61982	hypo.clst.987758	hypo	unknown	Other
-3.22648	6.55081	hypo.clst.2951674	hypo	unknown	Other
-6.48374	6.15703	hypo.clst.11539213	hypo	unknown	Other
-1.34	4.77365	hypo.clst.13269761	hypo	unknown	Other
-6.40902	6.17068	hypo.clst.13204099	hypo	unknown	Other
-0.632989	5.58006	hypo.clst.11976861	hypo	unknown	Other
-6.39555	6.18079	hypo.clst.13175504	hypo	unknown	Other
-1.11716	5.20169	hypo.clst.15968404	hypo	unknown	Other
7.12333	7.01202	hypo.clst.19500524	hypo	unknown	Other
4.70648	11.241	hypo.clst.3729673	hypo	unknown	Other
-3.59617	1.93039	hypo.clst.17517643	hypo	unknown	Other
-0.145976	5.73893	hypo.clst.18164457	hypo	unknown	Other
4.47463	8.64126	hypo.clst.16568425	hypo	unknown	Other
4.18659	10.3616	hypo.clst.1932191	hypo	unknown	Other
4.31809	8.94664	hypo.clst.8084691	hypo	unknown	Other
-2.25857	12.7527	hypo.clst.19008418	hypo	unknown	Other
-2.26368	12.7653	hypo.clst.2436797	hypo	unknown	Other
3.57111	14.7694	hypo.clst.11562472	hypo	unknown	Other
-2.58783	6.44818	hypo.clst.17015658	hypo	unknown	Other
4.24457	10.2364	hypo.clst.18305222	hypo	unknown	Other
-6.53532	7.65845	hypo.clst.9887759	hypo	unknown	Other
-1.10183	16.6775	hypo.clst.5000993	hypo	unknown	Other
-6.57206	6.17342	hypo.clst.11429754	hypo	unknown	Other
4.24402	9.29783	hypo.clst.5765163	hypo	unknown	Other
3.81204	3.79792	hypo.clst.11303294	hypo	unknown	Other
-4.89758	6.53455	hypo.clst.18335560	hypo	unknown	Other
7.4492	7.71771	hypo.clst.15682444	hypo	unknown	Other
3.31391	9.91423	hypo.clst.17690506	hypo	unknown	Other
1.34705	9.79147	hypo.clst.6443735	hypo	unknown	Other
4.25999	10.2414	hypo.clst.15092933	hypo	unknown	Other
4.62969	8.36643	hypo.clst.9362562	hypo	unknown	Other
-0.352864	5.24203	hypo.clst.11012980	hypo	unknown	Other
0.347283	4.7935	hypo.clst.15687350	hypo	unknown	Other
-2.31169	12.81	hypo.clst.17589994	hypo	unknown	Other
-6.30746	6.20528	hypo.clst.15849455	hypo	unknown	Other
-6.36892	6.19971	hypo.clst.9724257	hypo	unknown	Other
-6.36797	6.19646	hypo.clst.10955141	hypo	unknown	Other
-6.46398	6.04995	hypo.clst.3281438	hypo	unknown	Other
0.300325	5.72541	hypo.clst.17218349	hypo	unknown	Other
-0.481363	5.23608	hypo.clst.9672659	hypo	unknown	Other
-0.271121	6.01481	hypo.clst.4920253	hypo	unknown	Other
-0.722282	3.05345	hypo.clst.1708756	hypo	unknown	Other
-0.179117	4.9011	hypo.clst.10707991	hypo	unknown	Other
0.055023	7.31674	hypo.clst.12715863	hypo	unknown	Other
4.51842	9.90564	hypo.clst.606936	hypo	unknown	Other
2.82518	8.38282	hypo.clst.3885292	hypo	unknown	Other
2.71632	4.2195	hypo.clst.9024530	hypo	unknown	Other
-0.313881	6.08794	hypo.clst.15746579	hypo	unknown	Other
-1.5275	8.54515	hypo.clst.19351422	hypo	unknown	Other
-0.103171	6.13263	hypo.clst.18690250	hypo	unknown	Other
4.22586	10.2787	hypo.clst.855549	hypo	unknown	Other
4.61612	8.30884	hypo.clst.8736076	hypo	unknown	Other
-0.556245	5.55102	hypo.clst.2801388	hypo	unknown	Other
4.15419	9.74525	hypo.clst.17740358	hypo	unknown	Other
7.3358	7.79888	hypo.clst.11296588	hypo	unknown	Other
-5.67187	10.7115	hypo.clst.5232367	hypo	unknown	Other
-0.22974	5.17326	hypo.clst.13058312	hypo	unknown	Other
0.078972	5.59443	hypo.clst.15104451	hypo	unknown	Other
-6.59563	7.76764	hypo.clst.236008	hypo	unknown	Other
6.46371	14.6013	hypo.clst.1511948	hypo	unknown	Other
-1.40504	12.2994	hypo.clst.13425092	hypo	unknown	Other
-1.39365	12.2733	hypo.clst.13084189	hypo	unknown	Other
-1.15795	12.71	hypo.clst.5097	hypo	unknown	Other
1.65643	7.48981	hypo.clst.14018968	hypo	unknown	Other
2.35817	8.18726	hypo.clst.5875562	hypo	unknown	Other
3.86465	5.81628	hypo.clst.14265272	hypo	unknown	Other
4.52095	5.83735	hypo.clst.11697098	hypo	unknown	Other
4.51562	5.72586	hypo.clst.19309853	hypo	unknown	Other
4.39261	9.3678	hypo.clst.4115355	hypo	unknown	Other
3.98917	9.69978	hypo.clst.3790803	hypo	unknown	Other
4.63525	8.32984	hypo.clst.6366354	hypo	unknown	Other
4.64549	8.31172	hypo.clst.2249064	hypo	unknown	Other
4.03277	10.1906	hypo.clst.1559670	hypo	unknown	Other
3.53309	5.79431	hypo.clst.17169277	hypo	unknown	Other
4.46068	9.57846	hypo.clst.7914407	hypo	unknown	Other
4.28432	10.5011	hypo.clst.5038498	hypo	unknown	Other
4.37331	9.46489	hypo.clst.14730249	hypo	unknown	Other
4.49149	9.58483	hypo.clst.12188786	hypo	unknown	Other
4.46209	9.58812	hypo.clst.13461165	hypo	unknown	Other
4.5129	9.49455	hypo.clst.5099931	hypo	unknown	Other
4.38652	9.45194	hypo.clst.11198396	hypo	unknown	Other
-1.27363	12.1047	hypo.clst.12831093	hypo	unknown	Other
-1.17398	12.1131	hypo.clst.4616446	hypo	unknown	Other
-6.4282	6.17711	hypo.clst.11833241	hypo	unknown	Other
-1.35685	9.0777	hypo.clst.10916346	hypo	unknown	Other
-1.03122	9.27583	hypo.clst.12976513	hypo	unknown	Other
7.65384	7.59921	hypo.clst.5700097	hypo	unknown	Other
4.15527	10.1134	hypo.clst.16742456	hypo	unknown	Other
4.38019	8.44784	hypo.clst.4779051	hypo	unknown	Other
4.14418	10.253	hypo.clst.12575916	hypo	unknown	Other
-2.82417	19.603	hypo.clst.3976893	hypo	unknown	Other
-2.84025	19.5881	hypo.clst.16397640	hypo	unknown	Other
-3.03449	12.8655	hypo.clst.10442864	hypo	unknown	Other
2.63548	9.92934	hypo.clst.17530848	hypo	unknown	Other
4.161	10.5675	hypo.clst.16695816	hypo	unknown	Other
-6.0557	10.2238	hypo.clst.1608140	hypo	unknown	Other
2.28328	9.48086	hypo.clst.13810032	hypo	unknown	Other
-4.09822	12.8786	hypo.clst.6645323	hypo	unknown	Other
4.16286	5.03577	hypo.clst.4249119	hypo	unknown	Other
4.33787	5.80179	hypo.clst.12881306	hypo	unknown	Other
4.09839	5.45019	hypo.clst.7994261	hypo	unknown	Other
-0.742532	7.83706	hypo.clst.4304793	hypo	unknown	Other
4.24165	5.44731	hypo.clst.18001737	hypo	unknown	Other
-2.22782	12.7122	hypo.clst.14780828	hypo	unknown	Other
-1.4309	12.3163	hypo.clst.14273903	hypo	unknown	Other
-1.17797	12.1135	hypo.clst.11851199	hypo	unknown	Other
2.08302	9.77214	hypo.clst.9063054	hypo	unknown	Other
2.21809	8.84324	hypo.clst.18166748	hypo	unknown	Other
7.32531	7.75849	hypo.clst.9117438	hypo	unknown	Other
4.50288	9.58441	hypo.clst.8846400	hypo	unknown	Other
7.95521	7.48739	hypo.clst.1606013	hypo	unknown	Other
-1.09406	12.951	hypo.clst.5012430	hypo	unknown	Other
1.18217	8.82564	hypo.clst.4394267	hypo	unknown	Other
4.49779	8.78925	hypo.clst.582786	hypo	unknown	Other
4.43119	8.84251	hypo.clst.9832851	hypo	unknown	Other
5.24082	5.61642	hypo.clst.19391950	hypo	unknown	Other
8.05626	7.49839	hypo.clst.10319234	hypo	unknown	Other
4.43431	8.91048	hypo.clst.6785966	hypo	unknown	Other
-3.17751	11.7775	hypo.clst.1778405	hypo	unknown	Other
4.46664	8.56137	hypo.clst.12750044	hypo	unknown	Other
4.51519	8.78115	hypo.clst.4805434	hypo	unknown	Other
-2.4456	6.53091	hypo.clst.11567625	hypo	unknown	Other
4.0437	10.2881	hypo.clst.5688873	hypo	unknown	Other
-4.23893	11.7533	hypo.clst.2868507	hypo	unknown	Other
3.92884	9.42938	hypo.clst.13182212	hypo	unknown	Other
3.44526	4.42937	hypo.clst.13809455	hypo	unknown	Other
3.5726	3.91138	hypo.clst.17629233	hypo	unknown	Other
3.61635	11.9711	hypo.clst.16704594	hypo	unknown	Other
-5.74464	8.33752	hypo.clst.17057464	hypo	unknown	Other
2.4726	9.37916	hypo.clst.8850616	hypo	unknown	Other
2.49831	9.41827	hypo.clst.14090208	hypo	unknown	Other
1.5748	9.93854	hypo.clst.7857733	hypo	unknown	Other
-1.47172	12.245	hypo.clst.8319838	hypo	unknown	Other
-1.96105	12.7565	hypo.clst.17070328	hypo	unknown	Other
-1.14815	9.50431	hypo.clst.19237079	hypo	unknown	Other
5.07308	5.86039	hypo.clst.18521583	hypo	unknown	Other
8.00271	7.45872	hypo.clst.109199	hypo	unknown	Other
8.02598	7.46213	hypo.clst.4250024	hypo	unknown	Other
7.39405	7.70911	hypo.clst.8886528	hypo	unknown	Other
7.41615	7.65996	hypo.clst.19636074	hypo	unknown	Other
7.38074	7.72434	hypo.clst.9273043	hypo	unknown	Other
7.3558	7.78042	hypo.clst.17222289	hypo	unknown	Other
7.42281	7.69657	hypo.clst.10227013	hypo	unknown	Other
-2.35345	12.8566	hypo.clst.15663767	hypo	unknown	Other
-2.38104	12.8861	hypo.clst.1251106	hypo	unknown	Other
8.0309	7.46766	hypo.clst.4071338	hypo	unknown	Other
4.43904	9.61123	hypo.clst.6927497	hypo	unknown	Other
7.94576	7.49854	hypo.clst.10183538	hypo	unknown	Other
7.3306	7.80142	hypo.clst.11490462	hypo	unknown	Other
-2.20601	13.3747	hypo.clst.13672402	hypo	unknown	Other
-2.20737	13.3739	hypo.clst.4003946	hypo	unknown	Other
1.68369	6.39425	hypo.clst.17919885	hypo	unknown	Other
2.6831	6.32863	hypo.clst.15594222	hypo	unknown	Other
4.6482	5.7872	hypo.clst.17637720	hypo	unknown	Other
-8.68854	3.83642	hypo.clst.5120692	hypo	unknown	Other
4.51823	5.75896	hypo.clst.17329185	hypo	unknown	Other
-7.97052	12.3379	hypo.clst.15496450	hypo	unknown	Other
3.43971	4.87985	hypo.clst.7395727	hypo	unknown	Other
7.94851	7.30076	hypo.clst.14449861	hypo	unknown	Other
4.47662	8.59188	hypo.clst.5240563	hypo	unknown	Other
4.19159	9.33613	hypo.clst.12049566	hypo	unknown	Other
4.43918	8.69206	hypo.clst.10312728	hypo	unknown	Other
3.16101	10.0785	hypo.clst.18348379	hypo	unknown	Other
4.50115	11.6995	hypo.clst.15435910	hypo	unknown	Other
2.34231	6.54951	hypo.clst.14375262	hypo	unknown	Other
3.94287	11.3254	hypo.clst.10500547	hypo	unknown	Other
4.55909	11.8668	hypo.clst.17148270	hypo	unknown	Other
4.74867	11.0933	hypo.clst.18574292	hypo	unknown	Other
4.63914	11.6235	hypo.clst.11878244	hypo	unknown	Other
0.11578	6.89275	hypo.clst.8321286	hypo	unknown	Other
4.46752	11.7006	hypo.clst.5224829	hypo	unknown	Other
4.54989	11.6864	hypo.clst.12112482	hypo	unknown	Other
4.80031	11.7149	hypo.clst.19199516	hypo	unknown	Other
4.74192	11.7893	hypo.clst.6410291	hypo	unknown	Other
4.54209	11.8483	hypo.clst.12763279	hypo	unknown	Other
4.81632	12.1373	hypo.clst.287220	hypo	unknown	Other
4.33765	12.1151	hypo.clst.3285663	hypo	unknown	Other
3.47319	14.9276	hypo.clst.2152549	hypo	unknown	Other
3.51688	14.8405	hypo.clst.1138999	hypo	unknown	Other
4.49567	11.8687	hypo.clst.17481066	hypo	unknown	Other
4.72921	11.9729	hypo.clst.6108296	hypo	unknown	Other
4.9474	11.9078	hypo.clst.17896307	hypo	unknown	Other
4.94174	12.1436	hypo.clst.12048541	hypo	unknown	Other
4.40469	11.1975	hypo.clst.5528890	hypo	unknown	Other
2.341	6.54488	hypo.clst.12534794	hypo	unknown	Other
3.40709	15.0593	hypo.clst.1752438	hypo	unknown	Other
3.49165	14.8758	hypo.clst.13395703	hypo	unknown	Other
3.34779	15.3031	hypo.clst.244888	hypo	unknown	Other
3.34749	15.304	hypo.clst.2809134	hypo	unknown	Other
3.34749	15.3039	hypo.clst.12731779	hypo	unknown	Other
3.34659	15.306	hypo.clst.5763879	hypo	unknown	Other
3.34629	15.3119	hypo.clst.13438155	hypo	unknown	Other
3.34587	15.3089	hypo.clst.2772540	hypo	unknown	Other
3.34844	15.3006	hypo.clst.15881912	hypo	unknown	Other
3.34796	15.3024	hypo.clst.12414376	hypo	unknown	Other
3.34849	15.2997	hypo.clst.4820083	hypo	unknown	Other
3.34868	15.2995	hypo.clst.3554209	hypo	unknown	Other
5.50968	12.2028	hypo.clst.7628300	hypo	unknown	Other
3.35948	15.266	hypo.clst.2832609	hypo	unknown	Other
3.42686	15.027	hypo.clst.8976688	hypo	unknown	Other
3.4192	15.0435	hypo.clst.8531133	hypo	unknown	Other
3.40169	15.0685	hypo.clst.11127560	hypo	unknown	Other
3.42229	15.0537	hypo.clst.1759022	hypo	unknown	Other
-7.79972	8.34349	hypo.clst.2445233	hypo	unknown	Other
3.34697	15.3045	hypo.clst.9016381	hypo	unknown	Other
-2.33804	12.9505	hypo.clst.10020905	hypo	unknown	Other
-2.34648	12.9456	hypo.clst.3530539	hypo	unknown	Other
-2.37917	12.967	hypo.clst.14895161	hypo	unknown	Other
3.54525	14.7769	hypo.clst.2988555	hypo	unknown	Other
3.41382	15.0712	hypo.clst.11445112	hypo	unknown	Other
3.49382	14.8399	hypo.clst.9143327	hypo	unknown	Other
0.869693	7.46967	hypo.clst.10496957	hypo	unknown	Other
4.91713	12.1964	hypo.clst.1516477	hypo	unknown	Other
4.4433	11.3069	hypo.clst.4977798	hypo	unknown	Other
7.36303	7.74646	hypo.clst.15892794	hypo	unknown	Other
4.35901	8.59501	hypo.clst.568522	hypo	unknown	Other
4.44255	8.67715	hypo.clst.7303236	hypo	unknown	Other
4.29915	3.61988	hypo.clst.3429128	hypo	unknown	Other
4.46631	8.83523	hypo.clst.2266583	hypo	unknown	Other
4.3564	8.48215	hypo.clst.18363422	hypo	unknown	Other
-5.16577	6.7902	hypo.clst.541253	hypo	unknown	Other
4.12506	10.285	hypo.clst.7333900	hypo	unknown	Other
4.17583	9.31742	hypo.clst.8159586	hypo	unknown	Other
-2.2491	12.7134	hypo.clst.5475648	hypo	unknown	Other
5.2573	8.63817	hypo.clst.3441798	hypo	unknown	Other
4.29405	8.55941	hypo.clst.11569629	hypo	unknown	Other
4.0208	8.86453	hypo.clst.8291709	hypo	unknown	Other
4.32211	9.26659	hypo.clst.13385281	hypo	unknown	Other
3.81075	8.90248	hypo.clst.18570613	hypo	unknown	Other
3.96174	10.3636	hypo.clst.15958848	hypo	unknown	Other
4.51934	8.47252	hypo.clst.2015767	hypo	unknown	Other
-1.84727	12.5057	hypo.clst.16472907	hypo	unknown	Other
4.26795	9.30746	hypo.clst.14024381	hypo	unknown	Other
4.22584	10.1091	hypo.clst.17519163	hypo	unknown	Other
4.10013	8.57257	hypo.clst.2332908	hypo	unknown	Other
-0.942744	6.08804	hypo.clst.2081385	hypo	unknown	Other
8.39756	12.5844	hypo.clst.14963323	hypo	unknown	Other
-2.33827	12.7988	hypo.clst.7591712	hypo	unknown	Other
-4.04611	12.9157	hypo.clst.14543084	hypo	unknown	Other
4.59816	11.9596	hypo.clst.6450834	hypo	unknown	Other
5.10547	12.3179	hypo.clst.1358741	hypo	unknown	Other
3.41313	15.0214	hypo.clst.13508133	hypo	unknown	Other
3.45717	14.9771	hypo.clst.7469392	hypo	unknown	Other
4.70742	11.7197	hypo.clst.7142418	hypo	unknown	Other
4.75711	12.1449	hypo.clst.10031789	hypo	unknown	Other
4.48391	11.9738	hypo.clst.6944519	hypo	unknown	Other
5.14797	12.0468	hypo.clst.14093849	hypo	unknown	Other
4.09261	11.4317	hypo.clst.3874615	hypo	unknown	Other
4.85039	11.882	hypo.clst.18108252	hypo	unknown	Other
-2.27986	12.8032	hypo.clst.15569935	hypo	unknown	Other
5.46113	11.579	hypo.clst.14384657	hypo	unknown	Other
4.591	11.8887	hypo.clst.6898034	hypo	unknown	Other
0.945897	10.8335	hypo.clst.18318422	hypo	unknown	Other
0.326154	5.72188	hypo.clst.5324644	hypo	unknown	Other
0.907504	11.2517	hypo.clst.9638836	hypo	unknown	Other
1.11437	10.0413	hypo.clst.3401836	hypo	unknown	Other
4.52271	11.7585	hypo.clst.16690372	hypo	unknown	Other
4.62942	11.7924	hypo.clst.14391019	hypo	unknown	Other
4.74727	11.8616	hypo.clst.15339465	hypo	unknown	Other
4.85813	11.7356	hypo.clst.9889532	hypo	unknown	Other
4.89163	12.2283	hypo.clst.9867532	hypo	unknown	Other
4.44629	11.7465	hypo.clst.18843866	hypo	unknown	Other
3.35076	15.2941	hypo.clst.9079775	hypo	unknown	Other
1.69802	12.3984	hypo.clst.181134	hypo	unknown	Other
-8.85853	4.23961	hypo.clst.924324	hypo	unknown	Other
-6.74629	15.3199	hypo.clst.5762381	hypo	unknown	Other
-6.73797	15.3498	hypo.clst.2100750	hypo	unknown	Other
-6.7381	15.3499	hypo.clst.17948575	hypo	unknown	Other
-1.64925	9.24071	hypo.clst.13769034	hypo	unknown	Other
4.25248	4.63244	hypo.clst.3379	hypo	unknown	Other
2.84261	6.23642	hypo.clst.3448603	hypo	unknown	Other
-1.47089	12.2239	hypo.clst.4839662	hypo	unknown	Other
2.02942	10.7877	hypo.clst.9459019	hypo	unknown	Other
-6.73148	15.198	hypo.clst.19278933	hypo	unknown	Other
-6.73186	15.1995	hypo.clst.6586627	hypo	unknown	Other
-6.73213	15.1983	hypo.clst.14990683	hypo	unknown	Other
-6.7318	15.2009	hypo.clst.17974681	hypo	unknown	Other
-6.73961	15.229	hypo.clst.7503650	hypo	unknown	Other
-6.73935	15.2327	hypo.clst.11243829	hypo	unknown	Other
-6.73979	15.2378	hypo.clst.15141682	hypo	unknown	Other
-6.73566	15.216	hypo.clst.2648417	hypo	unknown	Other
-6.73532	15.2188	hypo.clst.7869839	hypo	unknown	Other
-6.73247	15.203	hypo.clst.7778181	hypo	unknown	Other
-6.73238	15.2024	hypo.clst.16878658	hypo	unknown	Other
-6.73196	15.2004	hypo.clst.7496966	hypo	unknown	Other
-6.72393	15.1867	hypo.clst.13792849	hypo	unknown	Other
-6.73253	15.3577	hypo.clst.7605472hypo.clst.14058432	hypo	unknown	Other
-5.81968	4.10874	hypo.clst.19435103	hypo	unknown	Other
-6.26787	5.91911	hypo.clst.7113150	hypo	unknown	Other
-6.29988	6.04884	hypo.clst.8310165	hypo	unknown	Other
-2.23735	13.0479	hypo.clst.1300728	hypo	unknown	Other
3.75879	11.2341	hypo.clst.16573648	hypo	unknown	Other
-6.52877	6.68649	hypo.clst.833725	hypo	unknown	Other
-2.50399	6.52061	hypo.clst.7768058	hypo	unknown	Other
-1.30925	12.1164	hypo.clst.14259746	hypo	unknown	Other
-6.57418	5.99996	hypo.clst.12793287	hypo	unknown	Other
2.6896	8.25072	hypo.clst.6257142	hypo	unknown	Other
-2.48364	6.49021	hypo.clst.18568475	hypo	unknown	Other
-6.32246	6.51648	hypo.clst.19566285	hypo	unknown	Other
2.77344	6.05697	hypo.clst.3903580	hypo	unknown	Other
-6.4372	6.12658	hypo.clst.15343328	hypo	unknown	Other
4.0668	10.4552	hypo.clst.7267178	hypo	unknown	Other
2.96569	13.3324	hypo.clst.2631640	hypo	unknown	Other
-1.91513	7.09006	hypo.clst.17916942	hypo	unknown	Other
-6.25159	6.07082	hypo.clst.2922624	hypo	unknown	Other
-6.34472	6.15067	hypo.clst.1381515	hypo	unknown	Other
-2.75998	6.60837	hypo.clst.9407237	hypo	unknown	Other
1.82048	8.88946	hypo.clst.4038481	hypo	unknown	Other
-5.80021	4.01698	hypo.clst.15225296	hypo	unknown	Other
-5.8038	4.04095	hypo.clst.342111	hypo	unknown	Other
-5.80495	4.05317	hypo.clst.5295231	hypo	unknown	Other
-5.8048	4.0477	hypo.clst.9647081	hypo	unknown	Other
-2.47642	6.50442	hypo.clst.13340008	hypo	unknown	Other
-2.22984	13.0206	hypo.clst.18919153	hypo	unknown	Other
-5.15336	12.673	hypo.clst.9721570	hypo	unknown	Other
-6.52193	6.57586	hypo.clst.284821	hypo	unknown	Other
0.065556	6.18447	hypo.clst.7203237	hypo	unknown	Other
-1.362	3.91307	hypo.clst.823442	hypo	unknown	Other
0.663762	6.7044	hypo.clst.228935	hypo	unknown	Other
0.348295	5.32434	hypo.clst.9924920	hypo	unknown	Other
0.369597	5.32987	hypo.clst.7160665	hypo	unknown	Other
-0.210197	6.14687	hypo.clst.12765170	hypo	unknown	Other
-0.369054	4.72275	hypo.clst.5170878	hypo	unknown	Other
0.029671	6.10221	hypo.clst.11598763	hypo	unknown	Other
-0.13004	4.85081	hypo.clst.8707182	hypo	unknown	Other
-0.272598	5.40374	hypo.clst.13621802	hypo	unknown	Other
-1.06967	4.91444	hypo.clst.7396832	hypo	unknown	Other
-0.327987	4.25208	hypo.clst.13745570	hypo	unknown	Other
-0.47835	5.77011	hypo.clst.14148059	hypo	unknown	Other
-0.417657	5.8512	hypo.clst.661629	hypo	unknown	Other
-6.25188	6.07327	hypo.clst.3229443	hypo	unknown	Other
-6.81034	5.80611	hypo.clst.10557841	hypo	unknown	Other
-6.73127	6.47287	hypo.clst.12341789	hypo	unknown	Other
-0.517781	3.55167	hypo.clst.12979249	hypo	unknown	Other
2.798	6.18079	hypo.clst.15106804	hypo	unknown	Other
-6.88942	6.16098	hypo.clst.836619	hypo	unknown	Other
2.09053	4.71877	hypo.clst.6585239	hypo	unknown	Other
-0.551387	5.50711	hypo.clst.19252772	hypo	unknown	Other
0.074863	6.42605	hypo.clst.1082872	hypo	unknown	Other
-0.012085	5.96781	hypo.clst.10931343	hypo	unknown	Other
-6.12227	5.97728	hypo.clst.9576499	hypo	unknown	Other
-6.16951	7.95106	hypo.clst.9984050	hypo	unknown	Other
-7.47947	11.7627	hypo.clst.1825032	hypo	unknown	Other
-1.60724	8.54943	hypo.clst.10074086	hypo	unknown	Other
0.255657	5.4293	hypo.clst.3609693	hypo	unknown	Other
1.52909	5.88219	hypo.clst.3707996	hypo	unknown	Other
0.623617	5.67942	hypo.clst.13814177	hypo	unknown	Other
0.688562	6.19957	hypo.clst.1331118	hypo	unknown	Other
-6.49224	6.1391	hypo.clst.18770603	hypo	unknown	Other
-6.44687	6.18743	hypo.clst.11404593	hypo	unknown	Other
-6.11621	6.26881	hypo.clst.10183070	hypo	unknown	Other
-6.52288	6.5862	hypo.clst.18003638	hypo	unknown	Other
-0.627723	3.15016	hypo.clst.5787347	hypo	unknown	Other
-6.52535	6.765	hypo.clst.8756373	hypo	unknown	Other
-0.296947	5.99983	hypo.clst.2893789	hypo	unknown	Other
-1.63777	8.50587	hypo.clst.12104398	hypo	unknown	Other
-1.10783	4.58391	hypo.clst.1311675	hypo	unknown	Other
-6.74975	6.53614	hypo.clst.3437470	hypo	unknown	Other
-6.7428	6.4407	hypo.clst.19614127	hypo	unknown	Other
-6.75105	6.43852	hypo.clst.1892259	hypo	unknown	Other
-6.63893	6.1444	hypo.clst.11439423	hypo	unknown	Other
-6.42112	6.18028	hypo.clst.76688	hypo	unknown	Other
0.051683	6.81171	hypo.clst.19409674	hypo	unknown	Other
-0.276247	5.70665	hypo.clst.110796	hypo	unknown	Other
-2.20964	6.68176	hypo.clst.9252641	hypo	unknown	Other
-2.44576	6.80567	hypo.clst.19029279	hypo	unknown	Other
1.4644	5.73738	hypo.clst.3667489	hypo	unknown	Other
4.19239	5.79058	hypo.clst.1475630	hypo	unknown	Other
4.54437	5.76803	hypo.clst.17224251	hypo	unknown	Other
4.40503	5.7209	hypo.clst.14883292	hypo	unknown	Other
8.38142	12.6027	hypo.clst.1546921	hypo	unknown	Other
-2.24835	12.7386	hypo.clst.12704817	hypo	unknown	Other
-3.59204	10.8325	hypo.clst.16374961	hypo	unknown	Other
3.36754	14.6007	hypo.clst.6549326	hypo	unknown	Other
3.18581	6.22923	hypo.clst.13216564	hypo	unknown	Other
3.18682	6.22023	hypo.clst.14877913	hypo	unknown	Other
3.18694	6.22494	hypo.clst.6673335	hypo	unknown	Other
3.18829	6.22401	hypo.clst.10295459	hypo	unknown	Other
3.18585	6.22608	hypo.clst.11850496	hypo	unknown	Other
3.18807	6.22594	hypo.clst.15361143	hypo	unknown	Other
3.18373	6.23098	hypo.clst.5681460	hypo	unknown	Other
3.17603	6.23612	hypo.clst.13371812	hypo	unknown	Other
3.168	6.24099	hypo.clst.18985400	hypo	unknown	Other
3.17162	6.2367	hypo.clst.8323106	hypo	unknown	Other
3.16618	6.24219	hypo.clst.12480359	hypo	unknown	Other
3.15839	6.25098	hypo.clst.17535954	hypo	unknown	Other
3.15027	6.26058	hypo.clst.7187404	hypo	unknown	Other
3.25988	14.6612	hypo.clst.12376230	hypo	unknown	Other
7.96451	7.4626	hypo.clst.6109633	hypo	unknown	Other
-7.23764	11.7545	hypo.clst.10739563	hypo	unknown	Other
4.7816	11.2645	hypo.clst.291719	hypo	unknown	Other
-4.7277	17.9717	hypo.clst.7913827	hypo	unknown	Other
4.25559	5.69127	hypo.clst.15229519	hypo	unknown	Other
2.86099	13.482	hypo.clst.6994533	hypo	unknown	Other
6.79604	11.2812	hypo.clst.165476	hypo	unknown	Other
9.03546	11.9964	hypo.clst.1879654	hypo	unknown	Other
-4.76194	18.0696	hypo.clst.13603958	hypo	unknown	Other
-10.3382	2.65186	hypo.clst.789466	hypo	unknown	Other
-10.6891	3.05193	hypo.clst.13523994	hypo	unknown	Other
-10.3806	2.73536	hypo.clst.14756367	hypo	unknown	Other
-10.3474	2.65948	hypo.clst.2300911	hypo	unknown	Other
[truncated: 72,989 more rows]

## Sheet: Fig4B
class	hypothetical	word	word_count	word_count_log	word_log	n
Other	TRUE	17004	7577552	6.87953	4.23055	3.5
Prokaryotic defense system	TRUE	40249	7144562	6.85398	4.60476	2.93902
Secretion system	TRUE	12896	3065671	6.48653	4.11046	3.20871
Two-component system	TRUE	3289	1926943	6.28487	3.51706	3.06967
Amino sugar and nucleotide sugar metabolism	TRUE	394	250991	5.39966	2.5955	2.49415
Oxidative phosphorylation	TRUE	614	226265	5.35462	2.78817	2.62221
Ribosome	TRUE	376	190324	5.27949	2.57519	2.68931
Porphyrin and chlorophyll metabolism	TRUE	389	127899	5.10687	2.58995	2.43775
Energy metabolism	TRUE	143	87120	4.94012	2.15534	2.32015
Benzoate degradation	TRUE	90	37471	4.5737	1.95424	2.22531

## Sheet: Fig4C
predicted_class	has_annotation	count
Amino sugar and nucleotide sugar metabolism	hypothetical	242
Amino sugar and nucleotide sugar metabolism	known	152
Benzoate degradation	hypothetical	47
Benzoate degradation	known	43
Energy metabolism	hypothetical	95
Energy metabolism	known	48
Other	hypothetical	14881
Other	known	2123
Oxidative phosphorylation	hypothetical	422
Oxidative phosphorylation	known	192
Porphyrin and chlorophyll metabolism	hypothetical	268
Porphyrin and chlorophyll metabolism	known	121
Prokaryotic defense system	hypothetical	35292
Prokaryotic defense system	known	4955
Ribosome	hypothetical	175
Ribosome	known	201
Secretion system	hypothetical	9784
Secretion system	known	1291
Two-component system	hypothetical	2601
Two-component system	known	688

## Sheet: Fig4D
system	predicted_class	per	count	class
BREX	Prokaryotic defense system	100	120	Prokaryotic defense system
DISARM	Prokaryotic defense system	100	40	Prokaryotic defense system
DISARM-associated	Prokaryotic defense system	97.83	45	Prokaryotic defense system
DISARM-associated	Ribosome	2.17	1	Other classes
Druantia	Prokaryotic defense system	100	235	Prokaryotic defense system
Gabija	Prokaryotic defense system	93.94	62	Prokaryotic defense system
Gabija	Secretion system	6.06	4	Other classes
Hachiman	Prokaryotic defense system	100	91	Prokaryotic defense system
Kiwa	Prokaryotic defense system	100	122	Prokaryotic defense system
Lamassu	Prokaryotic defense system	100	46	Prokaryotic defense system
Septu	Other	4.51	6	Other classes
Septu	Prokaryotic defense system	95.49	127	Prokaryotic defense system
Shedu	Prokaryotic defense system	100	86	Prokaryotic defense system
Thoeris	Prokaryotic defense system	100	90	Prokaryotic defense system
Wadjet	Other	0.47	1	Other classes
Wadjet	Prokaryotic defense system	99.06	210	Prokaryotic defense system
Wadjet	Two-component system	0.47	1	Other classes
Zorya	Other	1.22	1	Other classes
Zorya	Prokaryotic defense system	93.9	77	Prokaryotic defense system
Zorya	Secretion system	3.66	3	Other classes
Zorya	Two-component system	1.22	1	Other classes

## Sheet: Fig4E
uniq_genes_mean	upper_std	lower_std	upper_q	lower_q	function	n_genes
98.965	99.9915	97.9385	100.93	97.93	Prokaryotic defense system	100
3785.56	3816.53	3754.58	3844.14	3725.11	Prokaryotic defense system	5100
6430.84	6474.61	6387.08	6517.71	6349.69	Prokaryotic defense system	10100
8582.67	8633.87	8531.48	8680.34	8481.29	Prokaryotic defense system	15100
10419.3	10475.8	10362.8	10524.6	10307.6	Prokaryotic defense system	20100
12023.9	12084.4	11963.5	12142.9	11907.8	Prokaryotic defense system	25100
13452.6	13515.3	13389.8	13578.1	13329.1	Prokaryotic defense system	30100
14738.3	14804.5	14672.2	14865.6	14612.6	Prokaryotic defense system	35100
15910.8	15979.6	15842	16046.6	15766.6	Prokaryotic defense system	40100
16990.3	17062.2	16918.3	17141.5	16857.5	Prokaryotic defense system	45100
17978.5	18052.9	17904.1	18118	17826	Prokaryotic defense system	50100
18900.4	18974.3	18826.5	19048.8	18750.7	Prokaryotic defense system	55100
19755.1	19827.6	19682.6	19897.2	19621.1	Prokaryotic defense system	60100
20554.3	20630.7	20478	20707.7	20416.6	Prokaryotic defense system	65100
21303.1	21380.6	21225.7	21458.4	21161.2	Prokaryotic defense system	70100
22006.4	22083.3	21929.4	22149.7	21848.7	Prokaryotic defense system	75100
22671.8	22746.7	22596.8	22818.5	22524.5	Prokaryotic defense system	80100
23302.5	23377.7	23227.3	23457	23162.9	Prokaryotic defense system	85100
23894.9	23968.6	23821.1	24040.8	23757.7	Prokaryotic defense system	90100
24450.5	24527.8	24373.3	24593.1	24296.1	Prokaryotic defense system	95100
64.793	68.5205	61.0655	72.586	57.586	Ribosome	100
327.945	333.493	322.397	338.89	316.89	Ribosome	5100
359.927	363.594	356.26	366.879	352.854	Ribosome	10100
369.517	371.852	367.182	374.034	365.034	Ribosome	15100
373.244	374.899	371.589	376.488	370.488	Ribosome	20100
374.752	375.863	373.641	377.504	373.504	Ribosome	25100
375.422	376.164	374.68	376.844	374.844	Ribosome	30100
375.74	376.244	375.236	377.48	375.48	Ribosome	35100
375.868	376.227	375.509	376.736	375.736	Ribosome	40100
375.945	376.186	375.704	376.89	375.89	Ribosome	45100
375.975	376.131	375.819	375.975	375.95	Ribosome	50100
375.983	376.112	375.854	375.966	375.966	Ribosome	55100
375.997	376.052	375.942	375.994	375.994	Ribosome	60100
375.999	376.031	375.967	375.998	375.998	Ribosome	65100
375.998	376.043	375.953	375.996	375.996	Ribosome	70100
375.999	376.031	375.967	375.998	375.998	Ribosome	75100
376	376	376	376	376	Ribosome	80100
376	376	376	376	376	Ribosome	85100
376	376	376	376	376	Ribosome	90100
376	376	376	376	376	Ribosome	95100
61.572	65.6351	57.5089	69.144	53.144	Amino sugar and nucleotide sugar metabolism	100
354.551	359.718	349.384	365.102	345.102	Amino sugar and nucleotide sugar metabolism	5100
381.452	384.575	378.329	387.904	375.904	Amino sugar and nucleotide sugar metabolism	10100
388.805	390.889	386.721	392.61	385.585	Amino sugar and nucleotide sugar metabolism	15100
391.674	393.199	390.149	395.348	389.348	Amino sugar and nucleotide sugar metabolism	20100
392.838	393.892	391.784	395.676	391.676	Amino sugar and nucleotide sugar metabolism	25100
393.391	394.166	392.616	395.782	392.782	Amino sugar and nucleotide sugar metabolism	30100
393.644	394.226	393.062	395.288	393.288	Amino sugar and nucleotide sugar metabolism	35100
393.843	394.233	393.453	394.686	393.686	Amino sugar and nucleotide sugar metabolism	40100
393.913	394.195	393.631	394.826	393.826	Amino sugar and nucleotide sugar metabolism	45100
393.956	394.161	393.751	394.912	393.912	Amino sugar and nucleotide sugar metabolism	50100
393.976	394.129	393.823	393.952	393.952	Amino sugar and nucleotide sugar metabolism	55100
393.979	394.129	393.829	393.958	393.958	Amino sugar and nucleotide sugar metabolism	60100
393.99	394.089	393.891	393.98	393.98	Amino sugar and nucleotide sugar metabolism	65100
393.993	394.076	393.91	393.986	393.986	Amino sugar and nucleotide sugar metabolism	70100
393.993	394.076	393.91	393.986	393.986	Amino sugar and nucleotide sugar metabolism	75100
393.996	394.059	393.933	393.992	393.992	Amino sugar and nucleotide sugar metabolism	80100
393.998	394.043	393.953	393.996	393.996	Amino sugar and nucleotide sugar metabolism	85100
394	394	394	394	394	Amino sugar and nucleotide sugar metabolism	90100
394	394	394	394	394	Amino sugar and nucleotide sugar metabolism	95100
50.53	54.0972	46.9628	58.06	44.06	Energy metabolism	100
141.12	142.422	139.818	144.24	139.24	Energy metabolism	5100
142.799	143.251	142.347	143.598	142.598	Energy metabolism	10100
142.972	143.137	142.807	143.944	142.944	Energy metabolism	15100
142.993	143.076	142.91	142.986	142.986	Energy metabolism	20100
142.999	143.031	142.967	142.998	142.998	Energy metabolism	25100
143	143	143	143	143	Energy metabolism	30100
143	143	143	143	143	Energy metabolism	35100
143	143	143	143	143	Energy metabolism	40100
143	143	143	143	143	Energy metabolism	45100
143	143	143	143	143	Energy metabolism	50100
143	143	143	143	143	Energy metabolism	55100
143	143	143	143	143	Energy metabolism	60100
143	143	143	143	143	Energy metabolism	65100
143	143	143	143	143	Energy metabolism	70100
143	143	143	143	143	Energy metabolism	75100
143	143	143	143	143	Energy metabolism	80100
143	143	143	143	143	Energy metabolism	85100
143	143	143	143	143	Energy metabolism	87120
143	143	143	143	143	Energy metabolism	87120
90.138	93.3335	86.9425	97.276	84.276	Two-component system	100
1509.04	1528.57	1489.5	1546.1	1472.08	Two-component system	5100
2010.78	2031.27	1990.28	2050.56	1970.56	Two-component system	10100
2303.07	2323.06	2283.09	2341.14	2264.12	Two-component system	15100
2499.26	2519.01	2479.52	2540.53	2457.53	Two-component system	20100
2641.9	2660.91	2622.89	2679.83	2606.8	Two-component system	25100
2749.09	2767.47	2730.7	2786.17	2712.17	Two-component system	30100
2833.58	2851.2	2815.97	2866.19	2797.16	Two-component system	35100
2902.27	2918.14	2886.4	2933.55	2871.55	Two-component system	40100
2956.02	2971.48	2940.55	2985.03	2928.01	Two-component system	45100
3000.61	3015.08	2986.13	3029.21	2971.21	Two-component system	50100
3037.95	3051.23	3024.68	3064.91	3011.91	Two-component system	55100
3069.02	3081.62	3056.42	3093.06	3044.04	Two-component system	60100
3095.05	3107.1	3083	3118.09	3072.09	Two-component system	65100
3118.43	3129.89	3106.97	3141.87	3096.87	Two-component system	70100
3138.36	3149.27	3127.45	3159.71	3117.69	Two-component system	75100
3154.72	3164.93	3144.51	3175.43	3135.43	Two-component system	80100
3169.71	3179.67	3159.75	3190.41	3150.41	Two-component system	85100
3182.82	3192.02	3173.62	3202.64	3165.64	Two-component system	90100
3193.65	3202.74	3184.57	3211.31	3175.31	Two-component system	95100
65.951	69.8639	62.0381	73.902	57.902	Porphyrin and chlorophyll metabolism	100
359.421	364.167	354.675	368.867	350.842	Porphyrin and chlorophyll metabolism	5100
381.848	384.339	379.357	386.696	376.696	Porphyrin and chlorophyll metabolism	10100
386.861	388.283	385.439	389.722	384.722	Porphyrin and chlorophyll metabolism	15100
388.34	389.153	387.527	389.705	387.68	Porphyrin and chlorophyll metabolism	20100
388.794	389.247	388.341	389.588	388.588	Porphyrin and chlorophyll metabolism	25100
388.932	389.188	388.676	389.864	388.864	Porphyrin and chlorophyll metabolism	30100
388.979	389.122	388.836	388.958	388.958	Porphyrin and chlorophyll metabolism	35100
388.995	389.066	388.924	388.99	388.99	Porphyrin and chlorophyll metabolism	40100
388.997	389.052	388.942	388.994	388.994	Porphyrin and chlorophyll metabolism	45100
389	389	389	389	389	Porphyrin and chlorophyll metabolism	50100
389	389	389	389	389	Porphyrin and chlorophyll metabolism	55100
389	389	389	389	389	Porphyrin and chlorophyll metabolism	60100
389	389	389	389	389	Porphyrin and chlorophyll metabolism	65100
389	389	389	389	389	Porphyrin and chlorophyll metabolism	70100
389	389	389	389	389	Porphyrin and chlorophyll metabolism	75100
389	389	389	389	389	Porphyrin and chlorophyll metabolism	80100
389	389	389	389	389	Porphyrin and chlorophyll metabolism	85100
389	389	389	389	389	Porphyrin and chlorophyll metabolism	90100
389	389	389	389	389	Porphyrin and chlorophyll metabolism	95100
36.63	39.9202	33.3398	43.26	30.26	Benzoate degradation	100
89.882	90.2077	89.5563	90.764	89.764	Benzoate degradation	5100
89.999	90.0306	89.9674	89.998	89.998	Benzoate degradation	10100
90	90	90	90	90	Benzoate degradation	15100
90	90	90	90	90	Benzoate degradation	20100
90	90	90	90	90	Benzoate degradation	25100
90	90	90	90	90	Benzoate degradation	30100
90	90	90	90	90	Benzoate degradation	35100
90	90	90	90	90	Benzoate degradation	37471
90	90	90	90	90	Benzoate degradation	37471
90	90	90	90	90	Benzoate degradation	37471
90	90	90	90	90	Benzoate degradation	37471
90	90	90	90	90	Benzoate degradation	37471
90	90	90	90	90	Benzoate degradation	37471
90	90	90	90	90	Benzoate degradation	37471
90	90	90	90	90	Benzoate degradation	37471
90	90	90	90	90	Benzoate degradation	37471
90	90	90	90	90	Benzoate degradation	37471
90	90	90	90	90	Benzoate degradation	37471
90	90	90	90	90	Benzoate degradation	37471
96.511	98.4167	94.6053	101.022	93.022	Secretion system	100
2784.95	2815.28	2754.63	2842.91	2725.91	Secretion system	5100
4308.09	4344.31	4271.86	4375.2	4236.17	Secretion system	10100
5405.66	5444.61	5366.7	5487.34	5329.29	Secretion system	15100
6261.2	6302.71	6219.69	6337.5	6181.37	Secretion system	20100
6959.26	7000.5	6918.02	7040.56	6878.46	Secretion system	25100
7538.78	7581.4	7496.15	7620.58	7455.53	Secretion system	30100
8035.54	8078.11	7992.97	8122.11	7952.06	Secretion system	35100
8463.75	8505.51	8422	8542.58	8378.51	Secretion system	40100
8839.62	8881.53	8797.71	8919.24	8756.21	Secretion system	45100
9171.12	9212.42	9129.83	9252.27	9089.25	Secretion system	50100
9466.25	9508.37	9424.13	9549.53	9385.48	Secretion system	55100
9727.41	9767.46	9687.36	9805.82	9644.8	Secretion system	60100
9966.37	10005.8	9926.88	10042.8	9888.71	Secretion system	65100
10180	10219.4	10140.6	10259	10103.9	Secretion system	70100
10374.9	10413.1	10336.7	10448.8	10301.8	Secretion system	75100
10550.7	10589.5	10511.9	10624.4	10477.4	Secretion system	80100
10710.6	10749.2	10672.1	10786.3	10638.3	Secretion system	85100
10858.6	10895	10822.1	10928.1	10782.1	Secretion system	90100
10991.3	11026.2	10956.4	11056.6	10918.6	Secretion system	95100
68.366	72.382	64.35	76.732	60.732	Oxidative phosphorylation	100
499.419	507.534	491.304	514.838	482.838	Oxidative phosphorylation	5100
569.045	574.809	563.281	581.09	558.09	Oxidative phosphorylation	10100
594.1	598.402	589.798	603.2	586.2	Oxidative phosphorylation	15100
604.521	607.386	601.656	610.042	599.042	Oxidative phosphorylation	20100
609.241	611.355	607.127	613.482	605.482	Oxidative phosphorylation	25100
611.596	613.113	610.079	615.192	609.192	Oxidative phosphorylation	30100
612.702	613.877	611.527	615.404	611.404	Oxidative phosphorylation	35100
613.361	614.19	612.532	615.722	612.722	Oxidative phosphorylation	40100
613.609	614.227	612.991	615.218	613.218	Oxidative phosphorylation	45100
613.81	614.239	613.381	614.62	613.62	Oxidative phosphorylation	50100
613.872	614.235	613.509	614.744	613.744	Oxidative phosphorylation	55100
613.952	614.179	613.725	614.904	613.904	Oxidative phosphorylation	60100
613.959	614.167	613.751	614.918	613.918	Oxidative phosphorylation	65100
613.979	614.122	613.836	613.958	613.958	Oxidative phosphorylation	70100
613.988	614.097	613.879	613.976	613.976	Oxidative phosphorylation	75100
613.994	614.071	613.917	613.988	613.988	Oxidative phosphorylation	80100
613.999	614.031	613.967	613.998	613.998	Oxidative phosphorylation	85100
613.997	614.052	613.942	613.994	613.994	Oxidative phosphorylation	90100
613.999	614.031	613.967	613.998	613.998	Oxidative phosphorylation	95100

## Sheet: Fig5D
tips	species	order	order_tax_id	system1	system2	system3	name	phylum
Escherichia coli EDL933	Escherichia coli	Enterobacterales	2516350	None	None	system3	Escherichia_coli_EDL933	Proteobacteria
Escherichia coli O157 H7	Escherichia coli O157	Enterobacterales	2516350	None	None	system3	Escherichia_coli_O157_H7	Proteobacteria
Escherichia coli O6	Escherichia coli O6	Enterobacterales	2516350	None	None	system3	Escherichia_coli_O6	Proteobacteria
Escherichia coli K12	Escherichia coli K1	Enterobacterales	2516350	None	None	system3	Escherichia_coli_K12	Proteobacteria
Shigella flexneri 2a 2457T	Shigella flexneri 2a	Enterobacterales	2516350	None	None	system3	Shigella_flexneri_2a_2457T	Proteobacteria
Shigella flexneri 2a 301	Shigella flexneri 2a	Enterobacterales	2516350	None	None	system3	Shigella_flexneri_2a_301	Proteobacteria
Salmonella enterica	Salmonella enterica	Enterobacterales	2516350	None	None	system3	Salmonella_enterica	Proteobacteria
Salmonella typhi	Salmonella	Enterobacterales	2516350	None	None	system3	Salmonella_typhi	Proteobacteria
Salmonella typhimurium	Salmonella	Enterobacterales	2516350	None	None	system3	Salmonella_typhimurium	Proteobacteria
Yersinia pestis Medievalis	Yersinia pestis	Enterobacterales	2516350	None	None	system3	Yersinia_pestis_Medievalis	Proteobacteria
Yersinia pestis KIM	Yersinia pestis	Enterobacterales	2516350	None	None	system3	Yersinia_pestis_KIM	Proteobacteria
Yersinia pestis CO92	Yersinia pestis CO92	Enterobacterales	2516350	None	None	system3	Yersinia_pestis_CO92	Proteobacteria
Photorhabdus luminescens	Photorhabdus luminescens	Enterobacterales	2516350	None	None	system3	Photorhabdus_luminescens	Proteobacteria
Blochmannia floridanus	no-tax-name	no-order	-1	None	None	None	Blochmannia_floridanus	Other
Wigglesworthia brevipalpis	no-tax-name	no-order	-1	None	None	None	Wigglesworthia_brevipalpis	Other
Buchnera aphidicola Bp	Buchnera aphidicola	Enterobacterales	2516350	None	None	system3	Buchnera_aphidicola_Bp	Proteobacteria
Buchnera aphidicola APS	Buchnera aphidicola	Enterobacterales	2516350	None	None	system3	Buchnera_aphidicola_APS	Proteobacteria
Buchnera aphidicola Sg	Buchnera aphidicola	Enterobacterales	2516350	None	None	system3	Buchnera_aphidicola_Sg	Proteobacteria
Pasteurella multocida	Pasteurella multocida	Pasteurellales	1775259	None	None	None	Pasteurella_multocida	Proteobacteria
Haemophilus influenzae	Haemophilus influenzae	Pasteurellales	1775259	None	None	None	Haemophilus_influenzae	Proteobacteria
Haemophilus ducreyi	no-tax-name	no-order	-1	None	None	None	Haemophilus_ducreyi	Other
Vibrio vulnificus YJ016	Vibrio vulnificus YJ016	Vibrionales	1891206	None	system2	system3	Vibrio_vulnificus_YJ016	Proteobacteria
Vibrio vulnificus CMCP6	Vibrio vulnificus CMCP6	Vibrionales	1891206	None	system2	system3	Vibrio_vulnificus_CMCP6	Proteobacteria
Vibrio parahaemolyticus	Vibrio parahaemolyticus	Vibrionales	1891206	None	system2	system3	Vibrio_parahaemolyticus	Proteobacteria
Vibrio cholerae	Vibrio cholerae	Vibrionales	1891206	None	system2	system3	Vibrio_cholerae	Proteobacteria
Photobacterium profundum	Photobacterium profundum	Vibrionales	1891206	None	system2	system3	Photobacterium_profundum	Proteobacteria
Shewanella oneidensis	Shewanella oneidensis	Alteromonadales	2035223	None	system2	system3	Shewanella_oneidensis	Proteobacteria
Pseudomonas putida	Pseudomonas putida	Pseudomonadales	2492956	system1	None	system3	Pseudomonas_putida	Proteobacteria
Pseudomonas syringae	Pseudomonas syringae	Pseudomonadales	2492956	system1	None	system3	Pseudomonas_syringae	Proteobacteria
Pseudomonas aeruginosa	Pseudomonas aeruginosa	Pseudomonadales	2492956	system1	None	system3	Pseudomonas_aeruginosa	Proteobacteria
Xylella fastidiosa 700964	Xylella fastidiosa	Xanthomonadales	2172536	None	system2	system3	Xylella_fastidiosa_700964	Proteobacteria
Xylella fastidiosa 9a5c	Xylella fastidiosa 9a5c	Xanthomonadales	2172536	None	system2	system3	Xylella_fastidiosa_9a5c	Proteobacteria
Xanthomonas axonopodis	Xanthomonas axonopodis	Xanthomonadales	2172536	None	system2	system3	Xanthomonas_axonopodis	Proteobacteria
Xanthomonas campestris	Xanthomonas campestris	Xanthomonadales	2172536	None	system2	system3	Xanthomonas_campestris	Proteobacteria
Coxiella burnetii	Coxiella burnetii	Legionellales	2676648	None	None	None	Coxiella_burnetii	Proteobacteria
Neisseria meningitidis A	Neisseria meningitidis	Neisseriales	1853279	None	system2	system3	Neisseria_meningitidis_A	Proteobacteria
Neisseria meningitidis B	Neisseria meningitidis	Neisseriales	1853279	None	system2	system3	Neisseria_meningitidis_B	Proteobacteria
Chromobacterium violaceum	Chromobacterium violaceum	Neisseriales	1853279	None	system2	system3	Chromobacterium_violaceum	Proteobacteria
Bordetella pertussis	Bordetella pertussis	Burkholderiales	2479856	system1	system2	system3	Bordetella_pertussis	Proteobacteria
Bordetella parapertussis	Bordetella parapertussis	Burkholderiales	2479856	system1	system2	system3	Bordetella_parapertussis	Proteobacteria
Bordetella bronchiseptica	Bordetella bronchiseptica	Burkholderiales	2479856	system1	system2	system3	Bordetella_bronchiseptica	Proteobacteria
Ralstonia solanacearum	Ralstonia solanacearum	Burkholderiales	2479856	system1	system2	system3	Ralstonia_solanacearum	Proteobacteria
Nitrosomonas europaea	Nitrosomonas europaea	Nitrosomonadales	2676064	None	None	system3	Nitrosomonas_europaea	Proteobacteria
Agrobacterium tumefaciens Cereon	Agrobacterium tumefaciens	Rhizobiales	2448481	None	None	system3	Agrobacterium_tumefaciens_Cereon	Proteobacteria
Agrobacterium tumefaciens WashU	Agrobacterium tumefaciens	Rhizobiales	2448481	None	None	system3	Agrobacterium_tumefaciens_WashU	Proteobacteria
Rhizobium meliloti	no-tax-name	no-order	-1	None	None	None	Rhizobium_meliloti	Other
Brucella suis	Brucella suis	Rhizobiales	2448481	None	None	system3	Brucella_suis	Proteobacteria
Brucella melitensis	Brucella melitensis	Rhizobiales	2448481	None	None	system3	Brucella_melitensis	Proteobacteria
Rhizobium loti	no-tax-name	no-order	-1	None	None	None	Rhizobium_loti	Other
Rhodopseudomonas palustris	Rhodopseudomonas palustris	Rhizobiales	2448481	None	None	system3	Rhodopseudomonas_palustris	Proteobacteria
Bradyrhizobium japonicum	Bradyrhizobium japonicum	Rhizobiales	2448481	None	None	system3	Bradyrhizobium_japonicum	Proteobacteria
Caulobacter crescentus	no-tax-name	no-order	-1	None	None	None	Caulobacter_crescentus	Other
Wolbachia sp. wMel	Wolbachia sp.	Rickettsiales	2492378	None	None	None	Wolbachia_sp._wMel	Proteobacteria
Rickettsia prowazekii	Rickettsia prowazekii	Rickettsiales	2492378	None	None	None	Rickettsia_prowazekii	Proteobacteria
Rickettsia conorii	Rickettsia conorii	Rickettsiales	2492378	None	None	None	Rickettsia_conorii	Proteobacteria
Helicobacter pylori J99	Helicobacter pylori J99	Campylobacterales	2703906	None	system2	system3	Helicobacter_pylori_J99	Proteobacteria
Helicobacter pylori 26695	Helicobacter pylori 26695	Campylobacterales	2703906	None	system2	system3	Helicobacter_pylori_26695	Proteobacteria
Helicobacter hepaticus	Helicobacter hepaticus	Campylobacterales	2703906	None	system2	system3	Helicobacter_hepaticus	Proteobacteria
Wolinella succinogenes	Wolinella succinogenes	Campylobacterales	2703906	None	system2	system3	Wolinella_succinogenes	Proteobacteria
Campylobacter jejuni	Campylobacter jejuni	Campylobacterales	2703906	None	system2	system3	Campylobacter_jejuni	Proteobacteria
Desulfovibrio vulgaris	Desulfovibrio vulgaris	Desulfovibrionales	644968	None	None	None	Desulfovibrio_vulgaris	Proteobacteria
Geobacter sulfurreducens	Geobacter sulfurreducens	Desulfuromonadales	2664072	None	None	system3	Geobacter_sulfurreducens	Proteobacteria
Bdellovibrio bacteriovorus	Bdellovibrio bacteriovorus	Bdellovibrionales	2664410	None	None	None	Bdellovibrio_bacteriovorus	Proteobacteria
Acidobacterium capsulatum	Acidobacterium capsulatum	Acidobacteriales	1267535	None	None	system3	Acidobacterium_capsulatum	Acidobacteria
Solibacter usitatus	no-tax-name	no-order	-1	None	None	None	Solibacter_usitatus	Other
Fusobacterium nucleatum	Fusobacterium nucleatum	Fusobacteriales	2699421	None	None	None	Fusobacterium_nucleatum	Fusobacteria
Aquifex aeolicus	Aquifex aeolicus	Aquificales	2648976	None	None	None	Aquifex_aeolicus	Aquificae
Thermotoga maritima	Thermotoga maritima	Thermotogales	2676525	None	None	None	Thermotoga_maritima	Thermotogae
Thermus thermophilus	Thermus thermophilus	Thermales	2685177	None	None	None	Thermus_thermophilus	Deinococcus-Thermus
Deinococcus radiodurans	Deinococcus radiodurans	Deinococcales	1889237	None	None	system3	Deinococcus_radiodurans	Deinococcus-Thermus
Dehalococcoides ethenogenes	no-tax-name	no-order	-1	None	None	None	Dehalococcoides_ethenogenes	Other
Nostoc sp. PCC 7120	Nostoc sp.	Nostocales	2338071	None	None	system3	Nostoc_sp._PCC_7120	Cyanobacteria
Synechocystis sp. PCC6803	Synechocystis sp.	Synechococcales	2507062	None	None	system3	Synechocystis_sp._PCC6803	Cyanobacteria
Synechococcus elongatus	Synechococcus elongatus	Synechococcales	2507062	None	None	system3	Synechococcus_elongatus	Cyanobacteria
Synechococcus sp. WH8102	Synechococcus sp.	Synechococcales	2507062	None	None	system3	Synechococcus_sp._WH8102	Cyanobacteria
Prochlorococcus marinus MIT9313	Prochlorococcus marinus	Synechococcales	2507062	None	None	system3	Prochlorococcus_marinus_MIT9313	Cyanobacteria
Prochlorococcus marinus SS120	Prochlorococcus marinus	Synechococcales	2507062	None	None	system3	Prochlorococcus_marinus_SS120	Cyanobacteria
Prochlorococcus marinus CCMP1378	Prochlorococcus marinus	Synechococcales	2507062	None	None	system3	Prochlorococcus_marinus_CCMP1378	Cyanobacteria
Gloeobacter violaceus	Gloeobacter violaceus	Gloeobacterales	2625281	None	None	None	Gloeobacter_violaceus	Cyanobacteria
Gemmata obscuriglobus	Gemmata obscuriglobus	Gemmatales	2623010	None	None	None	Gemmata_obscuriglobus	Planctomycetes
Rhodopirellula baltica	Rhodopirellula baltica	Pirellulales	2699754	None	None	None	Rhodopirellula_baltica	Planctomycetes
Leptospira interrogans L1-130	Leptospira interrogans	Leptospirales	2202204	None	None	None	Leptospira_interrogans_L1-130	Spirochaetes
Leptospira interrogans 56601	Leptospira interrogans	Leptospirales	2202204	None	None	None	Leptospira_interrogans_56601	Spirochaetes
Treponema pallidum	Treponema pallidum	Spirochaetales	2699745	None	None	None	Treponema_pallidum	Spirochaetes
Treponema denticola	Treponema denticola	Spirochaetales	2699745	None	None	None	Treponema_denticola	Spirochaetes
Borrelia burgdorferi	no-tax-name	no-order	-1	None	None	None	Borrelia_burgdorferi	Other
Tropheryma whipplei TW08/27	Tropheryma whipplei TW08/27	Micrococcales	2499158	None	system2	system3	Tropheryma_whipplei_TW08/27	Actinobacteria
Tropheryma whipplei Twist	Tropheryma whipplei	Micrococcales	2499158	None	system2	system3	Tropheryma_whipplei_Twist	Actinobacteria
Bifidobacterium longum	Bifidobacterium longum	Bifidobacteriales	2675325	None	None	system3	Bifidobacterium_longum	Actinobacteria
Corynebacterium glutamicum 13032	Corynebacterium glutamicum	Corynebacteriales	2341085	None	None	system3	Corynebacterium_glutamicum_13032	Actinobacteria
Corynebacterium glutamicum	Corynebacterium glutamicum	Corynebacteriales	2341085	None	None	system3	Corynebacterium_glutamicum	Actinobacteria
Corynebacterium efficiens	Corynebacterium efficiens	Corynebacteriales	2341085	None	None	system3	Corynebacterium_efficiens	Actinobacteria
Corynebacterium diphtheriae	Corynebacterium diphtheriae	Corynebacteriales	2341085	None	None	system3	Corynebacterium_diphtheriae	Actinobacteria
Mycobacterium bovis	Mycobacterium	Corynebacteriales	2341085	None	None	system3	Mycobacterium_bovis	Actinobacteria
Mycobacterium tuberculosis CDC1551	Mycobacterium tuberculosis CDC1551	Corynebacteriales	2341085	None	None	system3	Mycobacterium_tuberculosis_CDC1551	Actinobacteria
Mycobacterium tuberculosis H37Rv	Mycobacterium tuberculosis H37Rv	Corynebacteriales	2341085	None	None	system3	Mycobacterium_tuberculosis_H37Rv	Actinobacteria
Mycobacterium leprae	Mycobacterium leprae	Corynebacteriales	2341085	None	None	system3	Mycobacterium_leprae	Actinobacteria
Mycobacterium paratuberculosis	Mycobacterium	Corynebacteriales	2341085	None	None	system3	Mycobacterium_paratuberculosis	Actinobacteria
Streptomyces avermitilis	Streptomyces avermitilis	Streptomycetales	2484744	None	None	system3	Streptomyces_avermitilis	Actinobacteria
Streptomyces coelicolor	Streptomyces coelicolor	Streptomycetales	2484744	None	None	system3	Streptomyces_coelicolor	Actinobacteria
Fibrobacter succinogenes	Fibrobacter succinogenes	Fibrobacterales	2652300	None	system2	None	Fibrobacter_succinogenes	Fibrobacteres
Chlorobium tepidum	Chlorobium	Chlorobiales	2685250	None	None	None	Chlorobium_tepidum	Chlorobi
Porphyromonas gingivalis	Porphyromonas gingivalis	Bacteroidales	2094241	None	system2	system3	Porphyromonas_gingivalis	Bacteroidetes
Bacteroides thetaiotaomicron	Bacteroides thetaiotaomicron	Bacteroidales	2094241	None	system2	system3	Bacteroides_thetaiotaomicron	Bacteroidetes
Chlamydophila pneumoniae TW183	no-tax-name	no-order	-1	None	None	None	Chlamydophila_pneumoniae_TW183	Other
Chlamydia pneumoniae J138	Chlamydia pneumoniae J138	Chlamydiales	2641215	None	None	None	Chlamydia_pneumoniae_J138	Chlamydiae
Chlamydia pneumoniae CWL029	Chlamydia pneumoniae CWL029	Chlamydiales	2641215	None	None	None	Chlamydia_pneumoniae_CWL029	Chlamydiae
Chlamydia pneumoniae AR39	Chlamydia pneumoniae AR39	Chlamydiales	2641215	None	None	None	Chlamydia_pneumoniae_AR39	Chlamydiae
Chlamydophila caviae	no-tax-name	no-order	-1	None	None	None	Chlamydophila_caviae	Other
Chlamydia muridarum	Chlamydia muridarum	Chlamydiales	2641215	None	None	None	Chlamydia_muridarum	Chlamydiae
Chlamydia trachomatis	Chlamydia trachomatis	Chlamydiales	2641215	None	None	None	Chlamydia_trachomatis	Chlamydiae
Thermoanaerobacter tengcongensis	no-tax-name	no-order	-1	None	None	None	Thermoanaerobacter_tengcongensis	Other
Clostridium tetani	Clostridium tetani	Clostridiales	2484868	system1	system2	system3	Clostridium_tetani	Firmicutes
Clostridium perfringens	Clostridium perfringens	Clostridiales	2484868	system1	system2	system3	Clostridium_perfringens	Firmicutes
Clostridium acetobutylicum	Clostridium acetobutylicum	Clostridiales	2484868	system1	system2	system3	Clostridium_acetobutylicum	Firmicutes
Mycoplasma mobile	Mycoplasma mobile	Mycoplasmatales	538219	None	None	None	Mycoplasma_mobile	Tenericutes
Mycoplasma pulmonis	Mycoplasma pulmonis	Mycoplasmatales	538219	None	None	None	Mycoplasma_pulmonis	Tenericutes
Mycoplasma pneumoniae	Mycoplasma pneumoniae	Mycoplasmatales	538219	None	None	None	Mycoplasma_pneumoniae	Tenericutes
Mycoplasma genitalium	Mycoplasma genitalium	Mycoplasmatales	538219	None	None	None	Mycoplasma_genitalium	Tenericutes
Mycoplasma gallisepticum	Mycoplasma gallisepticum	Mycoplasmatales	538219	None	None	None	Mycoplasma_gallisepticum	Tenericutes
Mycoplasma penetrans	Mycoplasma penetrans	Mycoplasmatales	538219	None	None	None	Mycoplasma_penetrans	Tenericutes
Ureaplasma parvum	Ureaplasma parvum	Mycoplasmatales	538219	None	None	None	Ureaplasma_parvum	Tenericutes
Mycoplasma mycoides	Mycoplasma mycoides	Mycoplasmatales	538219	None	None	None	Mycoplasma_mycoides	Tenericutes
Phytoplasma Onion yellows	no-tax-name	no-order	-1	None	None	None	Phytoplasma_Onion_yellows	Other
Listeria monocytogenes F2365	Listeria monocytogenes	Bacillales	2487330	system1	system2	system3	Listeria_monocytogenes_F2365	Firmicutes
Listeria monocytogenes EGD	Listeria monocytogenes EGD	Bacillales	2487330	system1	system2	system3	Listeria_monocytogenes_EGD	Firmicutes
Listeria innocua	Listeria innocua	Bacillales	2487330	system1	system2	system3	Listeria_innocua	Firmicutes
Oceanobacillus iheyensis	Oceanobacillus iheyensis	Bacillales	2487330	system1	system2	system3	Oceanobacillus_iheyensis	Firmicutes
Bacillus halodurans	Bacillus halodurans	Bacillales	2487330	system1	system2	system3	Bacillus_halodurans	Firmicutes
Bacillus cereus ATCC 14579	Bacillus cereus ATCC 14579	Bacillales	2487330	system1	system2	system3	Bacillus_cereus_ATCC_14579	Firmicutes
Bacillus cereus ATCC 10987	Bacillus cereus ATCC 10987	Bacillales	2487330	system1	system2	system3	Bacillus_cereus_ATCC_10987	Firmicutes
Bacillus anthracis	Bacillus anthracis	Bacillales	2487330	system1	system2	system3	Bacillus_anthracis	Firmicutes
Bacillus subtilis	Bacillus subtilis	Bacillales	2487330	system1	system2	system3	Bacillus_subtilis	Firmicutes
Staphylococcus aureus MW2	Staphylococcus aureus MW2	Bacillales	2487330	system1	system2	system3	Staphylococcus_aureus_MW2	Firmicutes
Staphylococcus aureus N315	Staphylococcus aureus	Bacillales	2487330	system1	system2	system3	Staphylococcus_aureus_N315	Firmicutes
Staphylococcus aureus Mu50	Staphylococcus aureus	Bacillales	2487330	system1	system2	system3	Staphylococcus_aureus_Mu50	Firmicutes
Staphylococcus epidermidis	Staphylococcus epidermidis	Bacillales	2487330	system1	system2	system3	Staphylococcus_epidermidis	Firmicutes
Streptococcus agalactiae III	Streptococcus agalactiae	Lactobacillales	1417988	None	system2	system3	Streptococcus_agalactiae_III	Firmicutes
Streptococcus agalactiae V	Streptococcus agalactiae	Lactobacillales	1417988	None	system2	system3	Streptococcus_agalactiae_V	Firmicutes
Streptococcus pyogenes M1	Streptococcus pyogenes	Lactobacillales	1417988	None	system2	system3	Streptococcus_pyogenes_M1	Firmicutes
Streptococcus pyogenes MGAS8232	Streptococcus pyogenes MGAS8232	Lactobacillales	1417988	None	system2	system3	Streptococcus_pyogenes_MGAS8232	Firmicutes
Streptococcus pyogenes MGAS315	Streptococcus pyogenes MGAS315	Lactobacillales	1417988	None	system2	system3	Streptococcus_pyogenes_MGAS315	Firmicutes
Streptococcus pyogenes SSI-1	Streptococcus pyogenes SSI-1	Lactobacillales	1417988	None	system2	system3	Streptococcus_pyogenes_SSI-1	Firmicutes
Streptococcus mutans	Streptococcus mutans	Lactobacillales	1417988	None	system2	system3	Streptococcus_mutans	Firmicutes
Streptococcus pneumoniae R6	Streptococcus pneumoniae R6	Lactobacillales	1417988	None	system2	system3	Streptococcus_pneumoniae_R6	Firmicutes
Streptococcus pneumoniae TIGR4	Streptococcus pneumoniae TIGR4	Lactobacillales	1417988	None	system2	system3	Streptococcus_pneumoniae_TIGR4	Firmicutes
Lactococcus lactis	Lactococcus lactis	Lactobacillales	1417988	None	system2	system3	Lactococcus_lactis	Firmicutes
Enterococcus faecalis	Enterococcus faecalis	Lactobacillales	1417988	None	system2	system3	Enterococcus_faecalis	Firmicutes
Lactobacillus johnsonii	Lactobacillus johnsonii	Lactobacillales	1417988	None	system2	system3	Lactobacillus_johnsonii	Firmicutes
Lactobacillus plantarum	Lactobacillus plantarum	Lactobacillales	1417988	None	system2	system3	Lactobacillus_plantarum	Firmicutes
